# Supplementary material for: Dysregulation of p53-RBM25-mediated circAMOTL1L biogenesis contributes to prostate cancer progression through the circAMOTL1L-miR-193a-5p-Pcdha pathway
Source: Oncogene. 2018 Dec 7;38(14):2516–32. doi: 10.1038/s41388-018-0602-8 (PMC6484770; doi:10.1038/s41388-018-0602-8)
Supplement: Supplementary file 3 — Supplementary Table 1 [file 41388_2018_602_MOESM3_ESM.xls]

## Sheet: down_up_h-PCa_vs_l-PCa
# Fold Change cut-off: 2.0 # P-value cut-off: 0.05 # Condition pairs: h-PCa_vs_l-PCa # Column A: probeID it represents probe name. # Column B: P-value, P-value calculated from paired t-test. # Column C: FDR, FDR is calculated from Benjamini Hochberg FDR. # Column D: FC (abs), the absolute ratio (no log scale) of normalized intensities between two conditions. # Column E: Regulation, it depicts whi…
TNTP_vs_NP 2.0 fold down regulated CircRNAs
	P-value and FDR		Fold change and Regulation		Annotations
probeID	P-value	FDR	FC (abs)	Regulation	circRNA	best_transcript	GeneSymbol
ASCRP3000018	0.0209587	0.0730475	5.15053	down	hsa_circRNA_000542	NM_002892	ARID4A
ASCRP3000044	0.015137	0.0644147	14.5012	down	hsa_circRNA_006759	uc002sci.2	WDPCP
ASCRP3000051	0.0298628	0.0857863	10.2843	down	hsa_circRNA_102445	NM_199141	CARM1
ASCRP3000068	0.010185	0.0564189	2.95951	down	hsa_circRNA_060539	NM_002999	SDC4
ASCRP3000069	0.00583759	0.0484556	2.19187	down	hsa_circRNA_000829	NM_020148	SPIRE1
ASCRP3000078	0.00930755	0.0548112	2.79019	down	hsa_circRNA_006116	ENST00000472627	SMURF1
ASCRP3000082	0.00471687	0.0468742	2.15281	down	hsa_circRNA_103384	NM_014703	VPRBP
ASCRP3000087	0.00667137	0.0498354	3.8161	down	hsa_circRNA_405727	ENST00000325495	HNRNPM
ASCRP3000094	0.00785675	0.0520655	3.2157	down	hsa_circRNA_101014	NM_002336	LRP6
ASCRP3000112	0.0381366	0.0976549	7.80967	down	hsa_circRNA_004561	ENST00000517540	TRIQK
ASCRP3000114	0.0073488	0.0509546	2.69112	down	hsa_circRNA_103727	NM_001083	PDE5A
ASCRP3000116	0.00115434	0.0441113	2.05891	down	hsa_circRNA_102798	NM_144710	SEPT10
ASCRP3000125	0.0133267	0.0614754	22.2013	down	hsa_circRNA_066869	NM_018266	TMEM39A
ASCRP3000192	0.0167796	0.0672409	2.25942	down	hsa_circRNA_039783	NM_001755	CBFB
ASCRP3000223	0.0364743	0.0951716	2.20207	down	hsa_circRNA_103630	NM_004307	APBB2
ASCRP3000243	0.00901726	0.0547739	2.32686	down	hsa_circRNA_104751	NM_001539	DNAJA1
ASCRP3000251	0.00688472	0.0501891	7.32167	down	hsa_circRNA_100719	NM_001380	DOCK1
ASCRP3000258	0.0167282	0.0672129	2.98923	down	hsa_circRNA_405405	NM_015206	KIAA1024
ASCRP3000269	0.0289023	0.0844105	2.12694	down	hsa_circRNA_047559	NM_004046	ATP5A1
ASCRP3000279	0.00433163	0.0465957	4.49524	down	hsa_circRNA_401977	NM_015277	NEDD4L
ASCRP3000310	0.00556858	0.0483116	3.1575	down	hsa_circRNA_103730	NM_018699	PRDM5
ASCRP3000334	0.0208007	0.0728324	2.23567	down	hsa_circRNA_403874	NM_020429	SMURF1
ASCRP3000341	0.0470079	0.109836	2.46883	down	hsa_circRNA_104882	NM_032303	HSDL2
ASCRP3000346	0.00952012	0.0551387	5.13959	down	hsa_circRNA_104803	NM_013438	UBQLN1
ASCRP3000347	0.00447827	0.0467619	2.26342	down	hsa_circRNA_005185	NM_002742	PRKD1
ASCRP3000350	0.0334025	0.0907186	2.55494	down	hsa_circRNA_003657	NM_004941	DHX8
ASCRP3000359	0.00857403	0.0540023	2.55404	down	hsa_circRNA_100613	NM_003171	SUPV3L1
ASCRP3000406	0.0210263	0.0731153	5.28454	down	hsa_circRNA_092392	NM_002017	FLI1
ASCRP3000424	0.0112992	0.0581503	3.45566	down	hsa_circRNA_100499	NM_000254	MTR
ASCRP3000425	0.00565266	0.0484413	2.27952	down	hsa_circRNA_404704	NM_014974	DIP2C
ASCRP3000513	0.0218979	0.0746778	13.72	down	hsa_circRNA_103361	NM_003074	SMARCC1
ASCRP3000538	0.0026055	0.0442557	7.6384	down	hsa_circRNA_030431	NM_014832	TBC1D4
ASCRP3000548	0.0170826	0.0677784	2.00616	down	hsa_circRNA_104084	NR_015410	CASC15
ASCRP3000603	0.0140353	0.0628446	8.74873	down	hsa_circRNA_102631	NM_015909	NBAS
ASCRP3000641	0.0259586	0.0801081	4.28838	down	hsa_circRNA_105033	NM_173694	ATP11C
ASCRP3000696	0.00447576	0.0467619	6.02879	down	hsa_circRNA_103224	NM_006386	DDX17
ASCRP3000697	0.0384905	0.0982283	9.704	down	hsa_circRNA_001264	NM_152996	ST6GALNAC3
ASCRP3000698	0.0170974	0.0677784	2.35196	down	hsa_circRNA_405921	ENST00000456682	KCMF1
ASCRP3000710	0.0147793	0.0637763	4.32121	down	hsa_circRNA_104400	NM_001518	GTF2I
ASCRP3000719	0.0380033	0.0974785	2.32102	down	hsa_circRNA_402813	NM_017784	OSBPL10
ASCRP3000731	0.0135731	0.0617848	5.38939	down	hsa_circRNA_103674	NM_025074	FRAS1
ASCRP3000749	0.0301341	0.0862308	2.50352	down	hsa_circRNA_101167	NM_012174	FBXW8
ASCRP3000750	0.0160884	0.0661622	2.09618	down	hsa_circRNA_020496	NM_001005463	EBF3
ASCRP3000759	0.019739	0.0716242	7.17964	down	hsa_circRNA_043602	uc010wfs.2	JUP
ASCRP3000789	0.0232878	0.0765383	2.77493	down	hsa_circRNA_404988	NM_175861	TMTC1
ASCRP3000868	0.0189084	0.0705888	2.37732	down	hsa_circRNA_103738	NM_024900	JADE1
ASCRP3000885	0.0421061	0.103191	3.77531	down	hsa_circRNA_104391	NM_172020	POM121
ASCRP3000890	0.0251668	0.0788906	2.61881	down	hsa_circRNA_405339	NM_024837	ATP8B4
ASCRP3000893	0.00358	0.0453788	2.49995	down	hsa_circRNA_077760	NM_020755	SERINC1
ASCRP3000895	0.00450736	0.0467619	3.60893	down	hsa_circRNA_003234	NM_032320	BTBD10
ASCRP3000907	0.000857288	0.0441113	3.33789	down	hsa_circRNA_406821	NM_032131	ARMC2
ASCRP3000909	0.0305306	0.0866803	4.84069	down	hsa_circRNA_406750	ENST00000376389	FLOT1
ASCRP3000911	0.00287806	0.0442557	2.35064	down	hsa_circRNA_004097	NM_031912	SYT15
ASCRP3000936	0.040228	0.100479	2.13591	down	hsa_circRNA_103116	NM_001186	BACH1
ASCRP3000939	0.0321719	0.0891378	2.49421	down	hsa_circRNA_013128	NM_003503	CDC7
ASCRP3000948	0.0228277	0.0758666	2.01606	down	hsa_circRNA_001646	NM_007124	UTRN
ASCRP3000959	0.00359777	0.0453788	3.12338	down	hsa_circRNA_008564	NM_152707	SLC25A16
ASCRP3000961	0.0064659	0.0493678	2.36921	down	hsa_circRNA_038416	NR_027155	SMG1P3
ASCRP3000970	0.00789845	0.0521419	3.64651	down	hsa_circRNA_059550	NM_001242581	RIN2
ASCRP3001007	0.0117381	0.0588646	10.7421	down	hsa_circRNA_101403	NM_014381	MLH3
ASCRP3001073	0.0205135	0.0723435	3.03334	down	hsa_circRNA_406697	NM_018047	RBM22
ASCRP3001080	0.023418	0.0767849	2.0363	down	hsa_circRNA_067864	NM_007217	PDCD10
ASCRP3001128	0.034517	0.0923969	3.41235	down	hsa_circRNA_008046	NM_016106	SCFD1
ASCRP3001160	0.0158832	0.06583	2.26526	down	hsa_circRNA_104736	NM_017637	BNC2
ASCRP3001163	0.0229638	0.0759721	11.9129	down	hsa_circRNA_405952	NM_015282	CLASP1
ASCRP3001164	0.0085188	0.0539833	11.4787	down	hsa_circRNA_404635	NR_125789	LINC01031
ASCRP3001165	0.0197315	0.0716242	2.288	down	hsa_circRNA_404693	NM_006642	SDCCAG8
ASCRP3001167	0.00377536	0.0453788	2.68345	down	hsa_circRNA_100752	NR_038321	OR51B5
ASCRP3001173	0.0349015	0.0929529	2.18545	down	hsa_circRNA_000982	NM_001145710	FAM228B
ASCRP3001183	0.00438658	0.0466567	2.53732	down	hsa_circRNA_406076	NR_130699	LOC728323
ASCRP3001195	0.0121801	0.0596618	2.21548	down	hsa_circRNA_103158	uc021wle.1	CLTCL1
ASCRP3001202	0.0218069	0.0745409	2.12301	down	hsa_circRNA_101814	NM_025134	CHD9
ASCRP3001223	0.017378	0.068281	7.96601	down	hsa_circRNA_100883	NM_014824	FCHSD2
ASCRP3001278	0.0149829	0.0640687	7.73183	down	hsa_circRNA_007809	NM_172193	KLHDC1
ASCRP3001340	0.0102087	0.0564189	6.53442	down	hsa_circRNA_011538	NM_005095	ZMYM4
ASCRP3001343	0.0244543	0.0780323	2.66819	down	hsa_circRNA_001288	NR_104182	LOC100506142
ASCRP3001376	0.0320709	0.0890418	2.30508	down	hsa_circRNA_104922	NM_015635	GAPVD1
ASCRP3001400	0.0242068	0.0777575	10.4755	down	hsa_circRNA_014551	NM_018489	ASH1L
ASCRP3001407	0.0241562	0.0776564	2.52384	down	hsa_circRNA_101209	uc001uhy.1	GLT1D1
ASCRP3001429	0.0144707	0.0633986	7.03518	down	hsa_circRNA_406225	NR_104314	TAMM41
ASCRP3001447	0.0090954	0.0548112	7.63625	down	hsa_circRNA_101038	NM_175861	TMTC1
ASCRP3001479	0.0114123	0.0582609	2.97872	down	hsa_circRNA_403898	uc003vdk.3	CDHR3
ASCRP3001498	0.0213545	0.073722	5.7348	down	hsa_circRNA_102046	NM_198834	ACACA
ASCRP3001509	0.026273	0.0805776	4.65807	down	hsa_circRNA_101958	NM_003342	UBE2G1
ASCRP3001541	0.0121678	0.0596505	2.49353	down	hsa_circRNA_104471	NM_014390	SND1
ASCRP3001550	0.0369095	0.095813	6.04874	down	hsa_circRNA_407148
ASCRP3001581	0.0259224	0.0800687	2.39094	down	hsa_circRNA_407187	NM_015110	SMC5
ASCRP3001591	0.00485559	0.0471437	2.97542	down	hsa_circRNA_072780	NM_176816	CCDC125
ASCRP3001615	0.00617944	0.0489739	2.71716	down	hsa_circRNA_104733	NM_152896	UHRF2
ASCRP3001629	0.0149814	0.0640687	11.9373	down	hsa_circRNA_405156	NM_030932	DIAPH3
ASCRP3001631	0.0109868	0.057642	9.06871	down	hsa_circRNA_002368	NM_003342	UBE2G1
ASCRP3001665	0.00917373	0.0548112	2.70291	down	hsa_circRNA_000798	ENST00000227503	SF1
ASCRP3001666	0.0187459	0.0704734	2.29439	down	hsa_circRNA_100372	NM_003001	SDHC
ASCRP3001667	0.0133582	0.0615211	4.86022	down	hsa_circRNA_003099	NM_014663	KDM4A
ASCRP3001676	0.0119705	0.0592526	2.14253	down	hsa_circRNA_400004	ENST00000361427	HMGN2
ASCRP3001679	0.0307108	0.0869827	2.33324	down	hsa_circRNA_400019	ENST00000314138	RPL27A
ASCRP3001685	0.0248135	0.078374	6.0738	down	hsa_circRNA_102704	NM_019063	EML4
ASCRP3001704	0.0021425	0.0442557	2.18102	down	hsa_circRNA_005852	NM_015252	EHBP1
ASCRP3001706	0.00283872	0.0442557	2.50615	down	hsa_circRNA_404707	ENST00000381075	PFKP
ASCRP3001756	0.00507674	0.0476189	2.39457	down	hsa_circRNA_001835	NM_003383	VLDLR
ASCRP3001806	0.0162276	0.0663976	5.31586	down	hsa_circRNA_405792	ENST00000588496	EML2
ASCRP3001823	0.00214058	0.0442557	4.27305	down	hsa_circRNA_000348	NM_001008781	FAT3
ASCRP3001840	0.000709187	0.0441113	2.06915	down	hsa_circRNA_400850	NM_016146	TRAPPC4
ASCRP3001841	0.0436621	0.105417	2.39824	down	hsa_circRNA_001030	ENST00000265636	PPP6R3
ASCRP3001864	0.0150032	0.0641046	2.0776	down	hsa_circRNA_103465	NM_002950	RPN1
ASCRP3001880	0.0187018	0.0704491	3.7881	down	hsa_circRNA_406796	NM_012123	MTO1
ASCRP3001884	0.00836655	0.0536417	11.0156	down	hsa_circRNA_102602	NM_133460	ZNF418
ASCRP3001925	0.0147957	0.0638107	6.33309	down	hsa_circRNA_406341	NM_003794	SNX4
ASCRP3001959	0.00253707	0.0442557	2.08699	down	hsa_circRNA_005322	NM_003607	CDC42BPA
ASCRP3001970	0.00748096	0.0511349	3.93779	down	hsa_circRNA_000864	ENST00000262320	AXIN1
ASCRP3001972	0.0293508	0.0849237	3.48585	down	hsa_circRNA_406799	NM_018247	TMEM30A
ASCRP3001975	0.0127276	0.0605652	2.63081	down	hsa_circRNA_007832	ENST00000602743	COX10-AS1
ASCRP3001981	0.01474	0.0637117	2.39606	down	hsa_circRNA_404711	NR_073125	AKR1E2
ASCRP3001995	0.0113534	0.0582005	2.58176	down	hsa_circRNA_056768	NM_138803	CCDC148
ASCRP3002006	0.0203032	0.0721911	3.77699	down	hsa_circRNA_103331	NM_001098209	CTNNB1
ASCRP3002010	0.0415387	0.102566	2.56106	down	hsa_circRNA_402803	NM_005126	NR1D2
ASCRP3002016	0.0117473	0.0588646	3.83685	down	hsa_circRNA_003101	NM_173471	SLC25A26
ASCRP3002048	0.00141067	0.0441113	2.12892	down	hsa_circRNA_013187	uc001dpd.3	RPL5
ASCRP3002072	0.00134717	0.0441113	23.0541	down	hsa_circRNA_406752	ENST00000376007	PRRC2A
ASCRP3002091	0.0342439	0.0918916	2.47223	down	hsa_circRNA_104855	NM_032012	TMEM245
ASCRP3002095	0.0370444	0.0959552	2.13935	down	hsa_circRNA_406338	NM_012430	SEC22A
ASCRP3002108	0.0280913	0.083126	2.7687	down	hsa_circRNA_104434	NM_005720	ARPC1B
ASCRP3002133	0.0360361	0.0943744	2.01355	down	hsa_circRNA_002824	NM_004972	JAK2
ASCRP3002150	0.00705953	0.0505466	8.6294	down	hsa_circRNA_004119	NM_016277	RAB23
ASCRP3002172	0.0135326	0.0617048	18.5437	down	hsa_circRNA_092523	NM_052839	PANX2
ASCRP3002177	0.0029196	0.0442557	3.51043	down	hsa_circRNA_006971	NM_152633	FANCB
ASCRP3002182	0.00631567	0.0491144	2.00083	down	hsa_circRNA_104548	NM_020728	ESYT2
ASCRP3002229	0.00434044	0.0465957	2.77143	down	hsa_circRNA_002649	NM_001343	DAB2
ASCRP3002241	0.00523192	0.047671	5.11721	down	hsa_circRNA_102850	NM_025000	DCAF17
ASCRP3002257	0.0159439	0.0659007	7.19485	down	hsa_circRNA_406500	NM_020803	KLHL8
ASCRP3002266	0.00770099	0.0517222	3.41488	down	hsa_circRNA_104564	NM_001001924	MTUS1
ASCRP3002270	0.0290718	0.0845908	3.81743	down	hsa_circRNA_000992	ENST00000379066	PRKD3
ASCRP3002273	0.0048408	0.0471437	5.01572	down	hsa_circRNA_103349	NM_012235	SCAP
ASCRP3002278	0.0163537	0.0665977	7.09131	down	hsa_circRNA_406237	uc003cax.3	OXNAD1
ASCRP3002315	0.0290888	0.0845908	5.62806	down	hsa_circRNA_092435	NM_005880	DNAJA2
ASCRP3002320	0.0108387	0.0575668	3.50862	down	hsa_circRNA_100219	NM_007051	FAF1
ASCRP3002327	0.00538317	0.047971	2.01673	down	hsa_circRNA_016413	NM_014053	FLVCR1
ASCRP3002341	0.0288087	0.0843203	3.6347	down	hsa_circRNA_089954	NM_019857	CTPS2
ASCRP3002345	0.0380472	0.0975074	5.78116	down	hsa_circRNA_006910	ENST00000378743	ZFC3H1
ASCRP3002349	0.0397006	0.0997912	2.79773	down	hsa_circRNA_000490	NR_102431	LINC00371
ASCRP3002353	0.0451605	0.107599	2.14039	down	hsa_circRNA_102873	NM_006287	TFPI
ASCRP3002358	0.0264781	0.0809032	2.853	down	hsa_circRNA_400102	ENST00000298532	SNAPC4
ASCRP3002385	0.0085969	0.0540023	4.06375	down	hsa_circRNA_007273	NM_015470	RAB11FIP5
ASCRP3002412	0.00248252	0.0442557	2.34778	down	hsa_circRNA_103174	NM_004327	BCR
ASCRP3002420	0.0253618	0.0790735	2.5413	down	hsa_circRNA_406464	ENST00000506146	TLR1
ASCRP3002424	0.00701882	0.0504242	2.99592	down	hsa_circRNA_092383	NM_018121	FAM178A
ASCRP3002432	0.0184823	0.0701265	2.31673	down	hsa_circRNA_100174	NM_024852	AGO3
ASCRP3002440	0.0354416	0.0935558	3.00839	down	hsa_circRNA_101092	NM_020762	SRGAP1
ASCRP3002462	0.00915891	0.0548112	6.37604	down	hsa_circRNA_102679	NM_016441	CRIM1
ASCRP3002466	0.01189	0.0591991	6.13353	down	hsa_circRNA_000079	NM_003368	USP1
ASCRP3002476	0.0129004	0.0608253	9.97738	down	hsa_circRNA_407205	ENST00000423924	RP11-535M15.1
ASCRP3002483	0.0134926	0.0616468	2.23066	down	hsa_circRNA_062610	NM_015330	SPECC1L
ASCRP3002489	0.0244231	0.0780323	5.84203	down	hsa_circRNA_406171	NM_053004	GNB1L
ASCRP3002496	0.0400852	0.100391	10.7581	down	hsa_circRNA_404595	ENST00000295688	CCT3
ASCRP3002508	0.0252379	0.0788906	2.03687	down	hsa_circRNA_103473	NM_014382	ATP2C1
ASCRP3002530	0.010883	0.0576015	6.16978	down	hsa_circRNA_101525	NM_004855	PIGB
ASCRP3002566	0.0221136	0.0748358	13.7325	down	hsa_circRNA_406010	ENST00000260983	HECW2
ASCRP3002568	0.00380777	0.0453788	3.74416	down	hsa_circRNA_000950	ENST00000337752	C5orf56
ASCRP3002571	0.031061	0.0874334	2.77214	down	hsa_circRNA_407029
ASCRP3002608	0.03467	0.0926423	2.55399	down	hsa_circRNA_012722	NM_145243	OMA1
ASCRP3002620	0.00541331	0.0479962	2.17691	down	hsa_circRNA_101732	NM_015092	SMG1
ASCRP3002623	0.0467291	0.109502	2.2902	down	hsa_circRNA_101356	NM_015589	SAMD4A
ASCRP3002629	0.0267812	0.0812573	5.43256	down	hsa_circRNA_402188	NM_007266	GPN1
ASCRP3002634	0.00880791	0.0544039	3.48596	down	hsa_circRNA_000801	NM_017941	C17orf80
ASCRP3002647	0.0362341	0.0947902	3.03485	down	hsa_circRNA_100787	NM_005898	CAPRIN1
ASCRP3002690	0.0317738	0.0886032	2.43698	down	hsa_circRNA_101112	NM_024560	ACSS3
ASCRP3002699	0.0117881	0.0589599	2.2126	down	hsa_circRNA_042645	NM_014680	KIAA0100
ASCRP3002717	0.0147106	0.0636303	4.55172	down	hsa_circRNA_103211	NM_012473	TXN2
ASCRP3002732	0.0322798	0.0892718	13.8657	down	hsa_circRNA_000963	ENST00000353331	BCLAF1
ASCRP3002758	0.0114706	0.0584045	5.53389	down	hsa_circRNA_403496	NM_024594	PANK3
ASCRP3002768	0.0057166	0.0484468	2.85482	down	hsa_circRNA_100111	NM_003047	SLC9A1
ASCRP3002789	0.0272813	0.0820043	2.19916	down	hsa_circRNA_401886	NM_007267	TMC6
ASCRP3002801	0.0123319	0.0599652	3.29284	down	hsa_circRNA_081594	NM_016068	FIS1
ASCRP3002809	0.0311285	0.0874601	4.13369	down	hsa_circRNA_007743	NM_001303	COX10
ASCRP3002830	0.018851	0.0705779	4.60504	down	hsa_circRNA_025750	NM_018099	FAR2
ASCRP3002831	0.00569959	0.0484468	2.67877	down	hsa_circRNA_000082	NM_002533	NVL
ASCRP3002845	0.0347296	0.0926448	10.9931	down	hsa_circRNA_405814	ENST00000594953	ZNF470
ASCRP3002854	0.00952085	0.0551387	7.34522	down	hsa_circRNA_104551	NM_003747	TNKS
ASCRP3002862	0.00302274	0.0444192	12.8016	down	hsa_circRNA_406575	NM_152683	PRIMPOL
ASCRP3002867	0.00211255	0.0442557	2.41248	down	hsa_circRNA_100504	NM_005465	AKT3
ASCRP3002885	0.016536	0.0668587	2.53239	down	hsa_circRNA_008141	NM_014857	RABGAP1L
ASCRP3002889	0.0115615	0.0585906	2.5488	down	hsa_circRNA_003140	NM_152594	SPRED1
ASCRP3002905	0.0141105	0.0629944	4.56356	down	hsa_circRNA_406888	NM_032861	SERAC1
ASCRP3002912	0.01941	0.0711556	3.41486	down	hsa_circRNA_102597	NM_031896	CACNG7
ASCRP3002918	0.014825	0.0638107	4.38025	down	hsa_circRNA_104030	NM_001746	CANX
ASCRP3002931	0.0301694	0.086237	2.29887	down	hsa_circRNA_000346	ENST00000525775	RP11-113K21.2
ASCRP3002967	0.0358823	0.0942294	5.50848	down	hsa_circRNA_404600	NM_003001	SDHC
ASCRP3002978	0.0358052	0.0942294	2.08632	down	hsa_circRNA_400449	NM_005646	TARBP1
ASCRP3002996	0.0114855	0.058408	13.6343	down	hsa_circRNA_100748	NM_003156	STIM1
ASCRP3003001	0.00680285	0.0501079	3.57924	down	hsa_circRNA_404530	NM_001902	CTH
ASCRP3003016	0.0337125	0.0911914	2.25316	down	hsa_circRNA_092369	NM_152487	TMEM56
ASCRP3003019	0.024695	0.0783147	18.1566	down	hsa_circRNA_001490	NM_004520	KIF2A
ASCRP3003053	0.0202332	0.072156	6.40072	down	hsa_circRNA_103749	NR_036614	DCLK2
ASCRP3003054	0.0117369	0.0588646	3.19655	down	hsa_circRNA_008026	NM_001221	CAMK2D
ASCRP3003055	0.0499077	0.114243	3.2214	down	hsa_circRNA_402986	NM_000935	PLOD2
ASCRP3003065	0.00732786	0.0509283	2.26349	down	hsa_circRNA_404794	NM_019053	EXOC6
ASCRP3003096	0.0053876	0.047971	2.24389	down	hsa_circRNA_071127	NM_000901	NR3C2
ASCRP3003140	0.0128007	0.060633	2.42627	down	hsa_circRNA_104106	NM_033502	TRERF1
ASCRP3003147	0.00764131	0.0515416	3.62227	down	hsa_circRNA_407233	NM_005047	PSMD5
ASCRP3003155	0.027285	0.0820043	2.23306	down	hsa_circRNA_100412	NM_003101	SOAT1
ASCRP3003158	0.00416267	0.046229	3.14259	down	hsa_circRNA_101464	NM_000814	GABRB3
ASCRP3003174	0.00924542	0.0548112	2.97863	down	hsa_circRNA_400036	ENST00000293195	FDXR
ASCRP3003190	0.0129681	0.0609117	3.21441	down	hsa_circRNA_404539
ASCRP3003196	0.0145177	0.0634094	5.43006	down	hsa_circRNA_401033	NM_004075	CRY1
ASCRP3003229	0.00513505	0.047671	2.75404	down	hsa_circRNA_406504	ENST00000507494	RP11-15B17.1
ASCRP3003238	0.00995055	0.0559009	7.14875	down	hsa_circRNA_101205	NM_023928	AACS
ASCRP3003254	0.0243766	0.0779921	15.2346	down	hsa_circRNA_102305	NM_006553	SLMO1
ASCRP3003276	0.0131948	0.0612886	2.31756	down	hsa_circRNA_103117	NM_001186	BACH1
ASCRP3003299	0.0065837	0.0495066	8.53012	down	hsa_circRNA_403770	NM_139179	DAGLB
ASCRP3003314	0.0175215	0.0684466	4.57036	down	hsa_circRNA_403738	NM_020245	TULP4
ASCRP3003338	0.0191388	0.0709362	3.917	down	hsa_circRNA_100693	NM_006793	PRDX3
ASCRP3003355	0.0239272	0.0773865	9.83162	down	hsa_circRNA_103889	NM_032380	GFM2
ASCRP3003359	0.0354138	0.0935558	2.41474	down	hsa_circRNA_001915	ENST00000370321	RPL5
ASCRP3003396	0.00930734	0.0548112	3.28263	down	hsa_circRNA_405275	NM_183387	EML5
ASCRP3003397	0.0172042	0.067843	2.47314	down	hsa_circRNA_001388	NM_133330	WHSC1
ASCRP3003405	0.0366557	0.0954114	6.23481	down	hsa_circRNA_404801	NM_024895	PDZD7
ASCRP3003419	0.00939537	0.0548799	3.73405	down	hsa_circRNA_404063	NM_018299	UBE2W
ASCRP3003420	0.0143693	0.0633825	14.796	down	hsa_circRNA_405624	uc002jid.2	ABCA5
ASCRP3003447	0.00548343	0.0480903	2.10288	down	hsa_circRNA_406665	NM_007054	KIF3A
ASCRP3003493	0.00161123	0.0441113	3.29312	down	hsa_circRNA_405861	ENST00000294964	PKDCC
ASCRP3003512	0.011208	0.0579766	11.3536	down	hsa_circRNA_001587	TCONS_00003590	XLOC_001374
ASCRP3003542	0.0051511	0.047671	3.4316	down	hsa_circRNA_001978	NR_002975	SNORA43
ASCRP3003548	0.0326033	0.0897166	2.11008	down	hsa_circRNA_101345	NM_014990	RALGAPA1
ASCRP3003562	0.025161	0.0788906	5.22934	down	hsa_circRNA_405685	ENST00000592747	RP11-49K24.4
ASCRP3003570	0.00614933	0.0488747	2.1266	down	hsa_circRNA_003540	NM_004742	MAGI1
ASCRP3003605	0.0218533	0.0745751	2.30888	down	hsa_circRNA_405671	NM_005640	TAF4B
ASCRP3003648	0.00313664	0.0448843	2.15349	down	hsa_circRNA_404607	NM_014970	KIFAP3
ASCRP3003667	0.0350288	0.0932096	2.57509	down	hsa_circRNA_100104	NM_024887	DHDDS
ASCRP3003668	0.0188779	0.0705888	7.6732	down	hsa_circRNA_007507	NM_002890	RASA1
ASCRP3003670	0.00460553	0.0467909	4.65865	down	hsa_circRNA_405283	NR_104113	LINC00618
ASCRP3003686	0.0247507	0.0783147	3.13621	down	hsa_circRNA_062270	NM_003504	CDC45
ASCRP3003699	0.0223434	0.075101	6.17178	down	hsa_circRNA_036906	NM_018671	UNC45A
ASCRP3003711	0.00291309	0.0442557	6.12677	down	hsa_circRNA_000942	NM_003335	UBA7
ASCRP3003726	0.0175641	0.0685006	5.32564	down	hsa_circRNA_406106	NM_015474	SAMHD1
ASCRP3003739	0.0119447	0.0592412	6.29282	down	hsa_circRNA_018609	NM_003171	SUPV3L1
ASCRP3003741	0.032708	0.0897885	3.90467	down	hsa_circRNA_405535	ENST00000330494	CHD3
ASCRP3003746	0.0263105	0.0805776	3.5854	down	hsa_circRNA_101248	NM_015678	NBEA
ASCRP3003748	0.0318972	0.0887699	3.95	down	hsa_circRNA_101474	NM_003246	THBS1
ASCRP3003750	0.00763167	0.0515313	2.36986	down	hsa_circRNA_103739	NM_024900	JADE1
ASCRP3003769	0.0175335	0.0684466	7.90611	down	hsa_circRNA_005255	NM_002375	MAP4
ASCRP3003771	0.0346043	0.0925894	12.5425	down	hsa_circRNA_101206	NM_023928	AACS
ASCRP3003844	0.0237534	0.0772076	4.21633	down	hsa_circRNA_100302	NM_014813	LRIG2
ASCRP3003952	0.0171999	0.067843	6.89345	down	hsa_circRNA_000274	ENST00000291503	ATP13A1
ASCRP3003977	0.00246651	0.0442557	2.51542	down	hsa_circRNA_074598	NM_001155	ANXA6
ASCRP3003982	0.00106653	0.0441113	2.29115	down	hsa_circRNA_406933	NM_001191057	PDE1C
ASCRP3004031	0.0121548	0.0596348	3.8506	down	hsa_circRNA_090155	NM_016937	POLA1
ASCRP3004039	0.0269401	0.081532	2.99284	down	hsa_circRNA_101432	NM_018167	BTBD7
ASCRP3004075	0.00308924	0.0448052	4.03965	down	hsa_circRNA_102504	NM_032139	ANKRD27
ASCRP3004097	0.016695	0.067191	2.82879	down	hsa_circRNA_043151	NM_025109	MYO19
ASCRP3004098	0.0192545	0.0709761	4.11756	down	hsa_circRNA_087986	NM_001080398	KIAA0368
ASCRP3004104	0.00956403	0.0551848	8.11251	down	hsa_circRNA_102700	NM_021097	SLC8A1
ASCRP3004139	0.0426721	0.104006	2.24083	down	hsa_circRNA_102073	NM_003150	STAT3
ASCRP3004149	0.0122141	0.0596618	3.20119	down	hsa_circRNA_102979	NM_006462	RBCK1
ASCRP3004176	0.0267188	0.0811494	7.69899	down	hsa_circRNA_101832	NM_020850	RANBP10
ASCRP3004186	0.00866825	0.0540133	7.82968	down	hsa_circRNA_092390	NM_018312	PPP6R3
ASCRP3004233	0.0157148	0.0654459	16.5412	down	hsa_circRNA_406790	NM_015555	ZNF451
ASCRP3004240	0.0452999	0.107694	3.11731	down	hsa_circRNA_089558	NM_016215	EGFL7
ASCRP3004258	0.00128717	0.0441113	3.31579	down	hsa_circRNA_104739	NM_017637	BNC2
ASCRP3004259	0.00731265	0.0509283	2.18645	down	hsa_circRNA_075386	NM_006098	GNB2L1
ASCRP3004260	0.00348937	0.0450859	2.06812	down	hsa_circRNA_001496	NM_001297696	CCDC125
ASCRP3004288	0.0143028	0.0633825	4.62823	down	hsa_circRNA_006823	NM_170607	MLX
ASCRP3004326	0.00910201	0.0548112	2.28499	down	hsa_circRNA_400744	NR_046338	PRDM11
ASCRP3004330	0.0277843	0.0826765	2.04452	down	hsa_circRNA_070948	NM_199320	JADE1
ASCRP3004334	0.0262118	0.0805394	6.18798	down	hsa_circRNA_006795	NM_001012991	KNOP1
ASCRP3004337	0.0314078	0.087907	2.00875	down	hsa_circRNA_005824	NM_016551	TM7SF3
ASCRP3004345	0.00406391	0.046106	2.96027	down	hsa_circRNA_405791	NM_006663	PPP1R13L
ASCRP3004346	0.0270006	0.0816364	3.27369	down	hsa_circRNA_025636	NM_007211	RASSF8
ASCRP3004356	0.0365498	0.0952885	2.32635	down	hsa_circRNA_006718	NM_018294	CWF19L1
ASCRP3004386	0.00655781	0.0494761	2.6785	down	hsa_circRNA_405955
ASCRP3004396	0.00262514	0.0442557	2.95303	down	hsa_circRNA_092465	NM_032620	GTPBP3
ASCRP3004404	0.038365	0.0979701	3.10698	down	hsa_circRNA_101305	NM_017905	TMCO3
ASCRP3004414	0.0152833	0.0647186	2.5267	down	hsa_circRNA_000324	uc010rog.2	NEAT1
ASCRP3004422	0.0273696	0.082096	2.55475	down	hsa_circRNA_407340	NM_173694	ATP11C
ASCRP3004435	0.0201827	0.072156	2.08138	down	hsa_circRNA_104759	NM_018449	UBAP2
ASCRP3004450	0.00100485	0.0441113	52.2006	down	hsa_circRNA_402565	NM_018217	EDEM2
ASCRP3004460	0.0374057	0.0966014	3.364	down	hsa_circRNA_022917	NM_016938	EFEMP2
ASCRP3004461	0.0497773	0.114038	10.1609	down	hsa_circRNA_101306	NM_017905	TMCO3
ASCRP3004471	0.0388928	0.0987891	2.06031	down	hsa_circRNA_100440	NM_002238	KCNH1
ASCRP3004481	0.0412166	0.10213	13.2427	down	hsa_circRNA_005019	NM_014918	CHSY1
ASCRP3004537	0.0331998	0.0905087	3.08892	down	hsa_circRNA_084765	NM_000503	EYA1
ASCRP3004570	0.00496477	0.0473685	2.10304	down	hsa_circRNA_102580	NM_015168	ZC3H4
ASCRP3004583	0.0271208	0.0817726	2.02759	down	hsa_circRNA_100044	uc001aqa.2	PIK3CD
ASCRP3004612	0.0126157	0.0605052	3.98632	down	hsa_circRNA_401698	NM_015716	MINK1
ASCRP3004651	0.014065	0.0629149	5.92114	down	hsa_circRNA_100850	NM_018026	PACS1
ASCRP3004656	0.00413066	0.0462033	3.83028	down	hsa_circRNA_101849	NM_032830	CIRH1A
ASCRP3004672	0.00141239	0.0441113	2.49362	down	hsa_circRNA_003416	NM_021109	TMSB4X
ASCRP3004685	0.0024903	0.0442557	2.13236	down	hsa_circRNA_103551	NM_152531	XXYLT1
ASCRP3004687	0.0174183	0.0683274	3.83112	down	hsa_circRNA_101412	NM_017926	GPATCH2L
ASCRP3004689	0.0369068	0.095813	2.87916	down	hsa_circRNA_000031	ENST00000378536	SKI
ASCRP3004691	0.0121999	0.0596618	3.87247	down	hsa_circRNA_006004	NM_015475	FAM98A
ASCRP3004693	0.0286328	0.0841586	2.87647	down	hsa_circRNA_103901	NM_005779	LHFPL2
ASCRP3004694	0.0148149	0.0638107	4.69274	down	hsa_circRNA_402697	NM_003935	TOP3B
ASCRP3004698	0.0189873	0.070678	5.59935	down	hsa_circRNA_000001
ASCRP3004718	0.00181341	0.0441113	2.27789	down	hsa_circRNA_103145	NR_027673	ADARB1
ASCRP3004734	0.00166872	0.0441113	47.3645	down	hsa_circRNA_100703	NM_015892	CHST15
ASCRP3004805	0.00162601	0.0441113	7.50836	down	hsa_circRNA_105044	NM_002436	MPP1
ASCRP3004809	0.0243223	0.0779422	2.59511	down	hsa_circRNA_082731	NM_004546	NDUFB2
ASCRP3004827	0.00656687	0.0494792	2.41649	down	hsa_circRNA_407185	NM_000144	FXN
ASCRP3004834	0.0420868	0.103191	2.02064	down	hsa_circRNA_407162	NM_017738	CNTLN
ASCRP3004861	0.0210001	0.0731073	2.3618	down	hsa_circRNA_092474	NM_014931	PPP6R1
ASCRP3004870	0.038226	0.0977803	3.94595	down	hsa_circRNA_016229	NM_015326	SRGAP2
ASCRP3004881	0.0206027	0.0724265	6.04493	down	hsa_circRNA_101762	NM_002738	PRKCB
ASCRP3004910	0.010363	0.056593	5.11256	down	hsa_circRNA_005187	ENST00000504578	RP11-155G15.2
ASCRP3005014	0.00108171	0.0441113	5.0589	down	hsa_circRNA_004163	NM_001071	TYMS
ASCRP3005032	0.0085803	0.0540023	7.36842	down	hsa_circRNA_005232	ENST00000403092	SLC8A1
ASCRP3005051	0.0303952	0.086494	2.26737	down	hsa_circRNA_002414	NM_002481	PPP1R12B
ASCRP3005058	0.0106285	0.0572054	3.92919	down	hsa_circRNA_007848	NM_018662	DISC1
ASCRP3005060	0.0255871	0.0793666	6.55097	down	hsa_circRNA_103456	NM_012190	ALDH1L1
ASCRP3005069	0.00659051	0.0495066	2.84252	down	hsa_circRNA_000525	NM_001018039	SFMBT2
ASCRP3005078	0.000855376	0.0441113	3.79153	down	hsa_circRNA_405711	NM_079834	SCAMP4
ASCRP3005094	0.00787178	0.0520684	3.19758	down	hsa_circRNA_405811	NM_001145434	ZNF880
ASCRP3005149	0.0239341	0.0773865	7.24791	down	hsa_circRNA_000322	ENST00000392132	XRCC5
ASCRP3005216	0.0122212	0.059665	4.77316	down	hsa_circRNA_067567	NM_018155	SLC25A36
ASCRP3005222	0.00284374	0.0442557	3.04018	down	hsa_circRNA_084753	NM_014294	TRAM1
ASCRP3005283	0.0416388	0.102687	2.13043	down	hsa_circRNA_001040	ENST00000544122	RP11-502N13.2
ASCRP3005311	0.022402	0.0751957	3.72407	down	hsa_circRNA_100072	NM_018125	ARHGEF10L
ASCRP3005316	0.013256	0.0613134	4.97531	down	hsa_circRNA_100395	NM_014458	KLHL20
ASCRP3005322	0.0118391	0.059044	2.51875	down	hsa_circRNA_403230	NM_002039	GAB1
ASCRP3005347	0.00622478	0.0490719	2.58293	down	hsa_circRNA_406837	NR_026876	RNF217-AS1
ASCRP3005369	0.0199045	0.0717577	2.73499	down	hsa_circRNA_405687	NM_014772	CTIF
ASCRP3005373	0.00120226	0.0441113	2.16971	down	hsa_circRNA_101029	NM_016551	TM7SF3
ASCRP3005393	0.0222131	0.0749705	2.04949	down	hsa_circRNA_101371	NM_022474	MPP5
ASCRP3005406	0.0475805	0.110637	4.44417	down	hsa_circRNA_101131	NM_014325	CORO1C
ASCRP3005407	0.00491596	0.0473487	5.21118	down	hsa_circRNA_102155	NM_006852	TLK2
ASCRP3005416	0.0495984	0.113801	2.36619	down	hsa_circRNA_001870	NM_006717	SPIN1
ASCRP3005459	0.0165461	0.0668587	5.76189	down	hsa_circRNA_003211	NM_016141	DYNC1LI1
ASCRP3005481	0.0223552	0.075101	6.41847	down	hsa_circRNA_090135	NM_005391	PDK3
ASCRP3005487	0.0188488	0.0705779	5.43454	down	hsa_circRNA_406067	ENST00000270361	CAPN10
ASCRP3005490	0.0109875	0.057642	2.15109	down	hsa_circRNA_085544	uc003ysl.3	PVT1
ASCRP3005500	0.00306466	0.0448052	2.30111	down	hsa_circRNA_069059	NM_147127	EVC2
ASCRP3005514	0.0152178	0.0646448	2.42709	down	hsa_circRNA_000222	NM_003473	STAM
ASCRP3005525	0.0175874	0.0685693	2.26316	down	hsa_circRNA_101987	NM_006311	NCOR1
ASCRP3005533	0.0292527	0.0848251	2.70479	down	hsa_circRNA_404625	NM_017673	SWT1
ASCRP3005547	0.0199322	0.0718083	2.18963	down	hsa_circRNA_406187	ENST00000397477	CPSF1P1
ASCRP3005549	0.0278521	0.082771	2.10716	down	hsa_circRNA_401440	NM_020962	IGDCC4
ASCRP3005557	0.0298468	0.0857607	5.96888	down	hsa_circRNA_075166	NM_022455	NSD1
ASCRP3005575	0.0195317	0.0714032	3.58657	down	hsa_circRNA_103627	NM_004307	APBB2
ASCRP3005583	0.00691425	0.0502228	2.20318	down	hsa_circRNA_102746	NM_003038	SLC1A4
ASCRP3005597	0.00735405	0.0509546	3.70197	down	hsa_circRNA_001950	ENST00000263650	OSBPL5
ASCRP3005621	0.0176438	0.0686141	3.63929	down	hsa_circRNA_404185	NM_004297	GNA14
ASCRP3005626	0.00636425	0.049144	2.97914	down	hsa_circRNA_100647	NM_019053	EXOC6
ASCRP3005645	0.0203792	0.0721911	4.36872	down	hsa_circRNA_101531	NM_003888	ALDH1A2
ASCRP3005648	0.0254451	0.0791417	4.10312	down	hsa_circRNA_001225	ENST00000310513	CELF1
ASCRP3005660	0.00979033	0.0555934	2.4568	down	hsa_circRNA_103649	NM_018475	TMEM165
ASCRP3005674	0.0111474	0.0579654	3.24308	down	hsa_circRNA_002699	uc003vii.1	MET
ASCRP3005690	0.0093795	0.0548799	2.47201	down	hsa_circRNA_405688	ENST00000442713	DYM
ASCRP3005691	0.0137021	0.0618565	3.41239	down	hsa_circRNA_407160	NM_017738	CNTLN
ASCRP3005706	0.0410895	0.101919	3.0366	down	hsa_circRNA_009962	NM_015378	VPS13D
ASCRP3005726	0.0494983	0.113636	2.49334	down	hsa_circRNA_405174	ENST00000319562	FARP1
ASCRP3005738	0.021946	0.0747438	8.9646	down	hsa_circRNA_077296	NM_003800	RNGTT
ASCRP3005749	0.00748168	0.0511349	5.77143	down	hsa_circRNA_101685	NM_001089	ABCA3
ASCRP3005751	0.047057	0.109909	4.68366	down	hsa_circRNA_102810	NM_002881	RALB
ASCRP3005757	0.0258507	0.0799381	9.76034	down	hsa_circRNA_404935	NM_006006	ZBTB16
ASCRP3005758	0.025541	0.0792932	14.8196	down	hsa_circRNA_103372	NM_016291	IP6K2
ASCRP3005761	0.00428649	0.046457	2.06581	down	hsa_circRNA_100474	NM_014777	URB2
ASCRP3005768	0.0233962	0.0767435	2.00052	down	hsa_circRNA_102764	NM_144579	SFXN5
ASCRP3005803	0.000883342	0.0441113	15.9914	down	hsa_circRNA_401696	NM_016376	ANKFY1
ASCRP3005817	0.0177835	0.0688237	4.29271	down	hsa_circRNA_404996	NM_033114	ZCRB1
ASCRP3005822	0.0332618	0.0905605	2.42049	down	hsa_circRNA_092368	NM_001839	CNN3
ASCRP3005825	0.00574823	0.0484468	2.35396	down	hsa_circRNA_104880	NM_005156	PTBP3
ASCRP3005850	0.00457917	0.0467909	2.00073	down	hsa_circRNA_407222	uc004bei.2	PALM2-AKAP2
ASCRP3005903	0.0226953	0.0756343	2.83587	down	hsa_circRNA_103820	NM_002310	LIFR
ASCRP3005927	0.00859523	0.0540023	12.6736	down	hsa_circRNA_001781	ENST00000517494	CSGALNACT1
ASCRP3005934	0.0311958	0.0875363	2.9312	down	hsa_circRNA_101788	NM_004320	ATP2A1
ASCRP3005937	0.00895937	0.0546479	2.64725	down	hsa_circRNA_101136	NM_001093	ACACB
ASCRP3005946	0.00254931	0.0442557	2.11258	down	hsa_circRNA_403282	uc003izl.2	TRIML2
ASCRP3005958	0.0110265	0.057704	5.01656	down	hsa_circRNA_104511	NM_032295	SLC37A3
ASCRP3005959	0.00687389	0.0501891	5.19951	down	hsa_circRNA_104510	NM_032295	SLC37A3
ASCRP3005986	0.0309939	0.0873496	2.30897	down	hsa_circRNA_406305	ENST00000303097	ARL13B
ASCRP3006016	0.0178907	0.0690837	24.3524	down	hsa_circRNA_081481	NM_012172	FBXO24
ASCRP3006017	0.00369593	0.0453788	2.35827	down	hsa_circRNA_100660	NM_014472	R3HCC1L
ASCRP3006030	0.00805776	0.0525934	2.67897	down	hsa_circRNA_405241	ENST00000525399	PPM1A
ASCRP3006033	0.0066513	0.04975	3.5749	down	hsa_circRNA_000186	ENST00000344507	MIA3
ASCRP3006046	0.0187991	0.070517	3.2946	down	hsa_circRNA_102217	NM_020761	RPTOR
ASCRP3006056	0.0416889	0.102706	2.60051	down	hsa_circRNA_101727	NM_004996	ABCC1
ASCRP3006072	0.0328196	0.0899435	8.9952	down	hsa_circRNA_055440	NM_006590	USP39
ASCRP3006086	0.00187343	0.0441113	2.71767	down	hsa_circRNA_058883	NM_022817	PER2
ASCRP3006087	0.0309701	0.0873496	7.62569	down	hsa_circRNA_101282	NM_005845	ABCC4
ASCRP3006090	0.0424112	0.103704	2.42412	down	hsa_circRNA_101811	NM_015069	ZNF423
ASCRP3006092	0.0477791	0.110995	4.87449	down	hsa_circRNA_025056	NM_001759	CCND2
ASCRP3006106	0.0112704	0.0580644	6.1583	down	hsa_circRNA_104858	NM_032012	TMEM245
ASCRP3006110	0.0101212	0.0563486	2.50244	down	hsa_circRNA_075501	NM_015482	SLC22A23
ASCRP3006121	0.00151116	0.0441113	2.09046	down	hsa_circRNA_103059	NM_002951	RPN2
ASCRP3006128	0.018538	0.0702818	2.47125	down	hsa_circRNA_400061	ENST00000278886	NINL
ASCRP3006132	0.016997	0.067619	4.14408	down	hsa_circRNA_006397	NM_003966	SEMA5A
ASCRP3006134	0.00627822	0.0491144	2.09468	down	hsa_circRNA_405927	NM_022780	RMND5A
ASCRP3006136	0.0190275	0.0707404	5.16398	down	hsa_circRNA_001800	ENST00000233623	TTC31
ASCRP3006170	0.0291216	0.0846424	13.7579	down	hsa_circRNA_101522	NM_015263	DMXL2
ASCRP3006171	0.000683827	0.0441113	2.56861	down	hsa_circRNA_407286	NM_020717	SHROOM4
ASCRP3006184	0.0052173	0.047671	4.29242	down	hsa_circRNA_100147	NM_003757	EIF3I
ASCRP3006187	0.0413022	0.102191	2.01977	down	hsa_circRNA_101336	NM_015473	HEATR5A
ASCRP3006188	0.00336423	0.0448918	2.30698	down	hsa_circRNA_001918	NM_003334	UBA1
ASCRP3006285	0.0144181	0.0633825	6.47865	down	hsa_circRNA_000042	ENST00000328928	THEMIS2
ASCRP3006295	0.0113953	0.0582236	12.699	down	hsa_circRNA_101943	NM_017575	SMG6
ASCRP3006300	0.00519	0.047671	3.59197	down	hsa_circRNA_001420	ENST00000442267	TBC1D9
ASCRP3006322	0.0323787	0.0893923	3.19118	down	hsa_circRNA_000711	ENST00000502696	MAML3
ASCRP3006376	0.0309992	0.0873496	12.3268	down	hsa_circRNA_406988	NM_145032	FBXL13
ASCRP3006395	0.00555557	0.0482529	3.37258	down	hsa_circRNA_000200	ENST00000327827	C16orf72
ASCRP3006403	0.00843168	0.0537264	4.32827	down	hsa_circRNA_400014	ENST00000334512	ZMIZ1
ASCRP3006404	0.0156967	0.0654452	2.07098	down	hsa_circRNA_064993	NM_001129908	FAM198A
ASCRP3006408	0.008847	0.0544784	2.84521	down	hsa_circRNA_406455	ENST00000504617	GPR125
ASCRP3006415	0.0190249	0.0707404	3.00307	down	hsa_circRNA_000046	ENST00000340450	CAP1
ASCRP3006427	0.032382	0.0893923	2.20225	down	hsa_circRNA_001143	ENST00000330022	SETD2
ASCRP3006435	0.0180182	0.0692225	3.01124	down	hsa_circRNA_101860	NM_001605	AARS
ASCRP3006461	0.0324552	0.0894763	3.80774	down	hsa_circRNA_406966	NM_198467	RSBN1L
ASCRP3006474	0.0207149	0.0726496	9.13424	down	hsa_circRNA_009139	NM_015695	BRPF3
ASCRP3006503	0.00815203	0.0529446	2.26708	down	hsa_circRNA_029893	NM_032116	KATNAL1
ASCRP3006518	0.00748378	0.0511349	7.54751	down	hsa_circRNA_000499	NM_022118	RBM26
ASCRP3006521	0.0198655	0.0717171	3.07118	down	hsa_circRNA_010206	NM_018125	ARHGEF10L
ASCRP3006528	0.0163143	0.0665247	3.21071	down	hsa_circRNA_101969	NM_032442	NEURL4
ASCRP3006534	0.0163152	0.0665247	3.97341	down	hsa_circRNA_103269	NM_033200	LMF2
ASCRP3006547	0.00670994	0.0499725	4.00999	down	hsa_circRNA_087236	NM_015225	PRUNE2
ASCRP3006551	0.0081155	0.0528182	2.08587	down	hsa_circRNA_074332	NM_003883	HDAC3
ASCRP3006589	0.0236835	0.0771628	3.12646	down	hsa_circRNA_006855	NM_006473	TAF6L
ASCRP3006626	0.0342512	0.0918916	3.21233	down	hsa_circRNA_011474	NM_152493	ZNF362
ASCRP3006644	0.0463341	0.108914	11.013	down	hsa_circRNA_102709	NM_022065	THADA
ASCRP3006645	0.0413317	0.102235	11.821	down	hsa_circRNA_400564	NM_001001330	REEP3
ASCRP3006648	0.0392958	0.0992794	2.45994	down	hsa_circRNA_008369	NM_000375	UROS
ASCRP3006658	0.0126499	0.0605425	3.02899	down	hsa_circRNA_102684	NM_016441	CRIM1
ASCRP3006674	0.00503899	0.0475363	2.11824	down	hsa_circRNA_015494	NM_002826	QSOX1
ASCRP3006685	0.0334524	0.090828	3.95595	down	hsa_circRNA_406334	NR_026698	KPNA1
ASCRP3006690	0.0130834	0.0610224	2.20609	down	hsa_circRNA_004807	NM_030955	ADAMTS12
ASCRP3006692	0.0282341	0.0833713	10.5174	down	hsa_circRNA_406283	NM_018398	CACNA2D3
ASCRP3006695	0.00496637	0.0473685	6.99624	down	hsa_circRNA_005198	NM_006437	PARP4
ASCRP3006702	0.00751035	0.0512289	2.48548	down	hsa_circRNA_001668	NM_001080453	INTS1
ASCRP3006712	0.0408868	0.101683	7.10467	down	hsa_circRNA_406399
ASCRP3006723	0.00254211	0.0442557	4.04387	down	hsa_circRNA_404977	NM_152989	SOX5
ASCRP3006728	0.00465735	0.0467987	3.48523	down	hsa_circRNA_092472	NM_015710	GLTSCR2
ASCRP3006729	0.0198116	0.0717171	3.89396	down	hsa_circRNA_005182	NM_001024674	LIN52
ASCRP3006734	0.0186539	0.0704036	12.3863	down	hsa_circRNA_000947	NM_031485	GRWD1
ASCRP3006735	0.00775593	0.0517387	8.79894	down	hsa_circRNA_405717	ENST00000301281	UBXN6
ASCRP3006743	0.00154567	0.0441113	2.41937	down	hsa_circRNA_102739	NM_015252	EHBP1
ASCRP3006744	0.00289232	0.0442557	2.78142	down	hsa_circRNA_005634	NM_183006	DLGAP4
ASCRP3006769	0.00344999	0.0450859	2.90513	down	hsa_circRNA_081536	NM_020246	SLC12A9
ASCRP3006793	0.0225421	0.0754182	2.3653	down	hsa_circRNA_104448	NR_026879	FAM185A
ASCRP3006797	0.0254433	0.0791417	2.28643	down	hsa_circRNA_026072	NM_001659	ARF3
ASCRP3006804	0.0215057	0.0739734	2.16386	down	hsa_circRNA_401286	NM_017791	FLVCR2
ASCRP3006810	0.0127444	0.0605652	2.8676	down	hsa_circRNA_101704	NM_004862	LITAF
ASCRP3006812	0.0328057	0.0899256	16.6718	down	hsa_circRNA_063013	NM_004737	LARGE
ASCRP3006814	0.0106472	0.0572807	9.09799	down	hsa_circRNA_001063
ASCRP3006826	0.035175	0.0933305	3.64154	down	hsa_circRNA_104694	NM_020863	ZFAT
ASCRP3006833	0.00406275	0.046106	2.80252	down	hsa_circRNA_000873	ENST00000600794	EEF2
ASCRP3006838	0.0271774	0.0818436	23.4975	down	hsa_circRNA_003997	NM_024769	CLMP
ASCRP3006839	0.0332994	0.0905605	9.91596	down	hsa_circRNA_002086	uc003tbd.3	LOC401320
ASCRP3006861	0.0180165	0.0692225	4.51349	down	hsa_circRNA_105013	NM_153252	BRWD3
ASCRP3006867	0.0208146	0.0728601	2.96233	down	hsa_circRNA_006054	NM_014686	KIAA0355
ASCRP3006891	0.0240661	0.0775321	3.17332	down	hsa_circRNA_100239	NM_014762	DHCR24
ASCRP3006896	0.0221815	0.074913	3.54218	down	hsa_circRNA_103405	NM_020676	ABHD6
ASCRP3006913	0.0172982	0.068099	8.51485	down	hsa_circRNA_102509	NM_015578	LSM14A
ASCRP3006928	0.0177697	0.0688142	3.22729	down	hsa_circRNA_103428	NM_015480	PVRL3
ASCRP3006948	0.0174315	0.0683274	6.90272	down	hsa_circRNA_406583	NM_018140	CEP72
ASCRP3006952	0.00395035	0.045762	2.9909	down	hsa_circRNA_103272	NM_182760	SUMF1
ASCRP3006968	0.0354451	0.0935558	2.13905	down	hsa_circRNA_102086	NM_138387	G6PC3
ASCRP3006977	0.017887	0.0690837	5.92417	down	hsa_circRNA_101765	NM_002738	PRKCB
ASCRP3006981	0.0228505	0.0759213	2.04538	down	hsa_circRNA_054525	uc002rxb.4	NRXN1
ASCRP3006998	0.016248	0.0663976	3.78648	down	hsa_circRNA_102740	NM_015910	WDPCP
ASCRP3007014	0.0180976	0.0693731	2.80779	down	hsa_circRNA_102062	NM_033419	PGAP3
ASCRP3007038	0.00215399	0.0442557	3.56194	down	hsa_circRNA_007443	NM_004349	RUNX1T1
ASCRP3007051	0.0272634	0.08198	4.15549	down	hsa_circRNA_403397	NM_032119	GPR98
ASCRP3007053	0.0108432	0.0575668	2.87946	down	hsa_circRNA_100852	NM_005700	DPP3
ASCRP3007054	0.0197666	0.0716812	3.9315	down	hsa_circRNA_100139	NM_018565	SERINC2
ASCRP3007061	6.80941e-05	0.0361122	2.51734	down	hsa_circRNA_406986	NM_001195541	GS1-259H13.2
ASCRP3007080	0.0127611	0.0605702	8.55888	down	hsa_circRNA_400040	ENST00000328666	SIRT7
ASCRP3007109	0.0363851	0.0950502	2.6472	down	hsa_circRNA_053882	NM_017735	TTC27
ASCRP3007112	0.00787075	0.0520684	2.35091	down	hsa_circRNA_000903	ENST00000341197	TOX2
ASCRP3007116	0.0416859	0.102706	3.01092	down	hsa_circRNA_011491	NM_052896	CSMD2
ASCRP3007143	0.0321368	0.0890814	10.3559	down	hsa_circRNA_406157	NM_020132	AGPAT3
ASCRP3007147	0.0245129	0.0780866	4.55595	down	hsa_circRNA_103931	NM_001999	FBN2
ASCRP3007150	0.0103722	0.056593	2.07121	down	hsa_circRNA_007038	ENST00000295874	PTPRG
ASCRP3007157	0.0267097	0.0811422	2.17505	down	hsa_circRNA_102138	NM_003161	RPS6KB1
ASCRP3007163	0.00680314	0.0501079	2.06354	down	hsa_circRNA_057619	NM_001195144	ANKRD44
ASCRP3007173	0.00680206	0.0501079	2.35046	down	hsa_circRNA_403797	NM_015483	KBTBD2
ASCRP3007185	0.00170673	0.0441113	23.0076	down	hsa_circRNA_405959	ENST00000344908	MAP3K2
ASCRP3007190	0.00611416	0.0487119	2.16175	down	hsa_circRNA_402911	NM_018309	TBC1D23
ASCRP3007191	0.018676	0.0704074	3.93417	down	hsa_circRNA_401901	NM_004104	FASN
ASCRP3007205	0.0228895	0.0759412	2.34039	down	hsa_circRNA_104050	NM_015482	SLC22A23
ASCRP3007238	0.00493106	0.0473487	3.13297	down	hsa_circRNA_102454	NM_001299	CNN1
ASCRP3007268	0.0031333	0.0448843	4.26413	down	hsa_circRNA_056530	NM_002410	MGAT5
ASCRP3007287	0.0222517	0.0750241	5.66917	down	hsa_circRNA_006296	NM_004284	CHD1L
ASCRP3007312	0.0223275	0.075101	10.3384	down	hsa_circRNA_100606	NM_152707	SLC25A16
ASCRP3007369	0.00902947	0.0547897	6.75614	down	hsa_circRNA_405395	NM_020843	SCAPER
ASCRP3007370	0.0261945	0.0805278	3.09867	down	hsa_circRNA_002873	NM_001310	CREBL2
ASCRP3007421	0.0182506	0.0696178	4.92712	down	hsa_circRNA_000435	ENST00000549893	C12orf75
ASCRP3007427	0.00297463	0.0442557	3.96094	down	hsa_circRNA_405167	NM_006260	DNAJC3
ASCRP3007449	0.0365506	0.0952885	5.97829	down	hsa_circRNA_007192	NM_014632	MICAL2
ASCRP3007454	0.0196772	0.0715806	7.18521	down	hsa_circRNA_102408	NM_003249	THOP1
ASCRP3007462	0.029639	0.0852852	2.81326	down	hsa_circRNA_101066	NM_014191	SCN8A
ASCRP3007487	0.0120623	0.0594243	10.6936	down	hsa_circRNA_000407	NM_003075	SMARCC2
ASCRP3007490	0.0453198	0.107702	2.95029	down	hsa_circRNA_406768	NM_153487	MDGA1
ASCRP3007508	0.0227932	0.0758277	2.37511	down	hsa_circRNA_005080	NM_001166	BIRC2
ASCRP3007514	0.0390516	0.0990334	2.05898	down	hsa_circRNA_104886	NM_017790	RGS3
ASCRP3007517	0.00161835	0.0441113	30.9573	down	hsa_circRNA_406951	NR_111978	LOC493754
ASCRP3007525	0.0100774	0.0562629	2.11999	down	hsa_circRNA_101938	NM_006224	PITPNA
ASCRP3007536	0.0264663	0.0808941	15.63	down	hsa_circRNA_406698
ASCRP3007563	0.0286725	0.0841969	18.9536	down	hsa_circRNA_001350	NR_047681	BLNK
ASCRP3007583	0.0252301	0.0788906	5.85052	down	hsa_circRNA_101177	NM_014868	RNF10
ASCRP3007614	0.0160965	0.0661622	3.62447	down	hsa_circRNA_400780	NM_002335	LRP5
ASCRP3007628	0.0202402	0.072156	5.30897	down	hsa_circRNA_092378	ENST00000478568	AHCTF1
ASCRP3007637	0.0121649	0.0596505	7.1257	down	hsa_circRNA_406391
ASCRP3007654	0.021648	0.0743148	21.1037	down	hsa_circRNA_400033	ENST00000422514	RPL23A
ASCRP3007666	0.00729329	0.050868	2.10858	down	hsa_circRNA_101679	NM_152764	MEIOB
ASCRP3007667	0.0435476	0.105291	13.4482	down	hsa_circRNA_074491	NM_133263	PPARGC1B
ASCRP3007675	0.01594	0.0659007	6.74825	down	hsa_circRNA_048977	NM_018083	ZNF358
ASCRP3007745	0.00809133	0.0527813	2.20249	down	hsa_circRNA_404726	NM_012228	MSRB2
ASCRP3007750	0.0144973	0.0633986	8.06415	down	hsa_circRNA_007570	NM_002893	RBBP7
ASCRP3007771	0.0376232	0.0968632	3.26608	down	hsa_circRNA_001226	NM_002473	MYH9
ASCRP3007774	0.00320655	0.0448843	2.00354	down	hsa_circRNA_000232	NM_004521	KIF5B
ASCRP3007793	0.0324302	0.0894439	2.18237	down	hsa_circRNA_404961	NR_046448	LOC374443
ASCRP3007827	0.0316529	0.088411	3.42576	down	hsa_circRNA_400803	NM_002576	PAK1
ASCRP3007828	0.00249017	0.0442557	2.1648	down	hsa_circRNA_000631	NM_031284	ADPGK
ASCRP3007845	0.00462342	0.0467909	3.38963	down	hsa_circRNA_403018	NM_020792	NCEH1
ASCRP3007852	0.0096348	0.0552485	6.0953	down	hsa_circRNA_407310	NM_212559	XKRX
ASCRP3007858	0.000246252	0.0422625	2.332	down	hsa_circRNA_101159	NM_017901	TPCN1
ASCRP3007867	0.00247654	0.0442557	5.118	down	hsa_circRNA_104738	NM_017637	BNC2
ASCRP3007880	0.0274433	0.0822169	2.36641	down	hsa_circRNA_102226	NM_017921	NPLOC4
ASCRP3007899	0.0220804	0.0748223	8.94297	down	hsa_circRNA_008410	ENST00000585521	PGS1
ASCRP3007900	0.0186295	0.070386	6.22226	down	hsa_circRNA_102838	NM_000888	ITGB6
ASCRP3007904	0.0435948	0.105384	2.98059	down	hsa_circRNA_001729	NM_014699	ZNF646
ASCRP3007905	0.00382178	0.0453788	2.85665	down	hsa_circRNA_101188	NM_001080825	TMEM120B
ASCRP3007914	0.0177279	0.0687175	11.8907	down	hsa_circRNA_100882	NM_006645	STARD10
ASCRP3007920	0.0325847	0.0897063	6.01697	down	hsa_circRNA_400961	NM_005653	TFCP2
ASCRP3007921	0.00509017	0.047671	2.37307	down	hsa_circRNA_405435	ENST00000268261	PMM2
ASCRP3007929	0.000612559	0.0441113	2.41591	down	hsa_circRNA_009052	NM_006039	MRC2
ASCRP3007934	0.0042796	0.046457	2.791	down	hsa_circRNA_003681	NM_015020	PHLPP2
ASCRP3007947	0.00265952	0.0442557	2.91158	down	hsa_circRNA_002407	NM_005392	PHF2
ASCRP3007958	0.019869	0.0717171	2.09498	down	hsa_circRNA_101759	NR_003501	EARS2
ASCRP3007968	0.0293729	0.0849237	3.66281	down	hsa_circRNA_402723	NM_004737	LARGE
ASCRP3007969	0.0136796	0.0618565	2.88887	down	hsa_circRNA_058931	NM_002081	GPC1
ASCRP3007970	0.00580877	0.0484468	2.30283	down	hsa_circRNA_058934	NM_002081	GPC1
ASCRP3007972	0.00237902	0.0442557	2.21702	down	hsa_circRNA_010389	NM_015047	EMC1
ASCRP3007990	0.00203122	0.0442557	2.08868	down	hsa_circRNA_004738	NM_022897	RANBP17
ASCRP3008043	0.0216871	0.0743602	2.75623	down	hsa_circRNA_000367	NM_170601	SIAE
ASCRP3008049	0.00281627	0.0442557	2.21516	down	hsa_circRNA_006173
ASCRP3008057	0.011942	0.0592412	2.29096	down	hsa_circRNA_001536	ENST00000502471	FAM13B
ASCRP3008058	0.0303776	0.0864643	5.61489	down	hsa_circRNA_101000	NM_018463	ITFG2
ASCRP3008063	0.00810882	0.0528182	6.15777	down	hsa_circRNA_000055	NM_000760	CSF3R
ASCRP3008066	0.0281782	0.0832965	16.3845	down	hsa_circRNA_025522	NM_001175	ARHGDIB
ASCRP3008069	0.0124921	0.0602629	2.66741	down	hsa_circRNA_405107	NM_023928	AACS
ASCRP3008107	0.0274174	0.0821978	2.02755	down	hsa_circRNA_055243	NM_015120	ALMS1
ASCRP3008112	0.0220587	0.0748202	5.46098	down	hsa_circRNA_087800	NM_018376	NIPSNAP3B
ASCRP3008120	0.0189793	0.070678	4.00518	down	hsa_circRNA_103082	NM_199129	TMEM189
ASCRP3008127	0.00879307	0.0543956	11.684	down	hsa_circRNA_101373	NM_016026	RDH11
ASCRP3008128	0.0110768	0.0578421	4.32926	down	hsa_circRNA_404814	NM_006793	PRDX3
ASCRP3008160	0.0461085	0.10873	8.30698	down	hsa_circRNA_056459	NM_033416	IMP4
ASCRP3008161	0.0196175	0.0715268	8.72711	down	hsa_circRNA_000424	NM_001445	FABP6
ASCRP3008194	0.00467573	0.0467987	3.32792	down	hsa_circRNA_405248	NM_020806	GPHN
ASCRP3008200	0.00383558	0.0454335	2.93779	down	hsa_circRNA_104004	NM_003062	SLIT3
ASCRP3008203	0.0323625	0.0893923	7.11188	down	hsa_circRNA_101456	uc001ytg.3	HERC2P3
ASCRP3008204	0.0260958	0.0803286	37.406	down	hsa_circRNA_400027	uc001yxh.1	SNURF-SNRPN
ASCRP3008211	0.0472311	0.110145	2.08314	down	hsa_circRNA_406281	ENST00000394799	GNL3
ASCRP3008229	0.00175661	0.0441113	2.66042	down	hsa_circRNA_020050	NM_001146283	TCF7L2
ASCRP3008238	0.00520369	0.047671	3.6697	down	hsa_circRNA_007101	NM_021818	SAV1
ASCRP3008273	0.0171396	0.0678292	2.73544	down	hsa_circRNA_100615	NM_014431	PALD1
ASCRP3008274	0.0154172	0.0650123	2.1207	down	hsa_circRNA_102087	NM_005474	HDAC5
ASCRP3008275	0.0208807	0.0729437	2.11723	down	hsa_circRNA_079373	NM_001134388	ZDHHC4
ASCRP3008278	0.00688038	0.0501891	4.27271	down	hsa_circRNA_406857	NM_006208	ENPP1
ASCRP3008289	0.0299021	0.0858487	6.53408	down	hsa_circRNA_400101	ENST00000315731	RPL7A
ASCRP3008294	0.0222708	0.0750677	2.48514	down	hsa_circRNA_001896	ENST00000511042	GUSBP5
ASCRP3008331	0.0101524	0.0563619	2.36886	down	hsa_circRNA_406090	NM_024893	SYNDIG1
ASCRP3008335	0.00143737	0.0441113	2.35424	down	hsa_circRNA_402542	NM_024893	SYNDIG1
ASCRP3008343	0.0076031	0.0514214	3.26174	down	hsa_circRNA_101004	NM_080730	IFFO1
ASCRP3008354	0.00292528	0.0442557	3.63917	down	hsa_circRNA_042103	NM_153604	MYOCD
ASCRP3008359	0.0225898	0.0754922	3.69725	down	hsa_circRNA_000592	ENST00000342745	KIAA0247
ASCRP3008378	0.0214882	0.073967	16.8837	down	hsa_circRNA_016346	NM_002238	KCNH1
ASCRP3008380	0.0326521	0.0897459	19.5307	down	hsa_circRNA_053944	uc002roz.1	FAM98A
ASCRP3008410	0.0239501	0.0773865	3.2662	down	hsa_circRNA_100008	NM_002074	GNB1
ASCRP3008423	0.0136349	0.0618475	3.27303	down	hsa_circRNA_404903	NM_012309	SHANK2
ASCRP3008429	0.013186	0.0612886	3.99023	down	hsa_circRNA_404449	NM_032409	PINK1
ASCRP3008433	0.0359418	0.0942294	2.40993	down	hsa_circRNA_404876	NM_012194	KIAA1549L
ASCRP3008435	0.0106063	0.0571478	4.48187	down	hsa_circRNA_405634	ENST00000262764	PGS1
ASCRP3008436	0.021971	0.0747749	4.10567	down	hsa_circRNA_404389	NM_198450	APOOL
ASCRP3008446	0.0237885	0.0772343	19.8762	down	hsa_circRNA_000781	ENST00000377524	STAM
ASCRP3008447	0.00663795	0.0497086	2.83691	down	hsa_circRNA_001369	NM_000020	ACVRL1
ASCRP3008448	0.0198184	0.0717171	9.32826	down	hsa_circRNA_091761	NM_005745	BCAP31
ASCRP3008485	0.00555139	0.0482529	2.16788	down	hsa_circRNA_100707	NM_022126	LHPP
ASCRP3008528	0.0148825	0.0639238	2.34579	down	hsa_circRNA_002792	NM_058180	C21orf58
ASCRP3008552	0.0026063	0.0442557	2.73115	down	hsa_circRNA_103166	NM_058004	PI4KA
ASCRP3008559	0.0186113	0.0703609	10.7255	down	hsa_circRNA_000742	ENST00000498285	RP11-599B13.6
ASCRP3008567	0.0109619	0.057642	6.55571	down	hsa_circRNA_102774	NM_001747	CAPG
ASCRP3008571	0.00194445	0.0441113	4.72963	down	hsa_circRNA_100294	NM_014917	NTNG1
ASCRP3008575	0.0313611	0.0878373	2.86117	down	hsa_circRNA_081968	NM_014705	DOCK4
ASCRP3008580	0.0333813	0.0907186	3.39606	down	hsa_circRNA_069097	NM_014743	KIAA0232
ASCRP3008582	0.0189147	0.0705888	11.1716	down	hsa_circRNA_405848	NM_017735	TTC27
ASCRP3008583	0.0160593	0.066129	7.95141	down	hsa_circRNA_405376	NM_006091	CORO2B
ASCRP3008589	0.0393611	0.0993588	4.91216	down	hsa_circRNA_100802	NM_000401	EXT2
ASCRP3008617	0.00628287	0.0491144	3.01291	down	hsa_circRNA_005967	NM_002247	KCNMA1
ASCRP3008634	0.0276568	0.0825563	7.17651	down	hsa_circRNA_102446	NM_199141	CARM1
ASCRP3008637	0.0204035	0.0721911	4.1251	down	hsa_circRNA_006909	NM_015106	RAD54L2
ASCRP3008648	0.00163282	0.0441113	5.14984	down	hsa_circRNA_102922	NM_152386	SGPP2
ASCRP3008667	0.0104742	0.0568304	3.7761	down	hsa_circRNA_102978	NM_006462	RBCK1
ASCRP3008670	0.019342	0.0710882	4.91984	down	hsa_circRNA_406550	NR_036614	DCLK2
ASCRP3008677	0.00181436	0.0441113	2.8716	down	hsa_circRNA_003380	NM_012082	ZFPM2
ASCRP3008695	0.0223037	0.0750742	4.42352	down	hsa_circRNA_103608	NM_000320	QDPR
ASCRP3008696	0.00413744	0.0462033	3.1266	down	hsa_circRNA_407217	NM_080546	SLC44A1
ASCRP3008697	0.000503307	0.0435363	2.65995	down	hsa_circRNA_007104	NM_173812	DPY19L2
ASCRP3008718	0.0164462	0.0668125	5.65405	down	hsa_circRNA_001130	NM_021156	TMX4
ASCRP3008719	0.0423734	0.103649	2.19767	down	hsa_circRNA_407282	NM_001291421	KDM6A
ASCRP3008720	0.0101502	0.0563619	2.03213	down	hsa_circRNA_404752	NM_001080512	BICC1
ASCRP3008722	0.0279047	0.0828171	8.198	down	hsa_circRNA_403556	uc010jpp.1	LINC00340
ASCRP3008726	0.0148251	0.0638107	10.6119	down	hsa_circRNA_401760	NM_020791	TAOK1
ASCRP3008727	0.0338083	0.0912878	2.05855	down	hsa_circRNA_402318	NM_030805	LMAN2L
ASCRP3008745	0.0400186	0.100287	6.98455	down	hsa_circRNA_000230	ENST00000225916	KAT2A
ASCRP3008773	0.0312455	0.0876352	9.65274	down	hsa_circRNA_103801	NM_012334	MYO10
ASCRP3008781	0.00185747	0.0441113	3.18062	down	hsa_circRNA_404976	NM_152989	SOX5
ASCRP3008791	0.0230052	0.0760386	3.19862	down	hsa_circRNA_403054	NM_015560	OPA1
ASCRP3008795	0.0331739	0.0905087	2.30818	down	hsa_circRNA_101427	NM_001284280	SMEK1
ASCRP3008810	0.0311735	0.0875144	8.54655	down	hsa_circRNA_022969	NM_020470	YIF1A
ASCRP3008818	0.0159552	0.0659038	3.35169	down	hsa_circRNA_016459	NM_014217	KCNK2
ASCRP3008824	0.0213921	0.0737502	3.60686	down	hsa_circRNA_102359	NM_004671	PIAS2
ASCRP3008845	0.0037772	0.0453788	3.66964	down	hsa_circRNA_000365	NM_152715	TBCEL
ASCRP3008884	0.00960279	0.0551944	3.55073	down	hsa_circRNA_000635	NM_015477	SIN3A
ASCRP3008932	0.0282584	0.0833757	2.12795	down	hsa_circRNA_102872	NM_177454	FAM171B
ASCRP3008955	0.0494458	0.113593	2.45125	down	hsa_circRNA_405164	NM_180989	GPR180
ASCRP3008965	0.024526	0.0780866	2.31111	down	hsa_circRNA_088087	NM_032303	HSDL2
ASCRP3008970	0.0136338	0.0618475	9.07472	down	hsa_circRNA_403865	NM_019004	ANKIB1
ASCRP3009002	0.00421824	0.0463206	2.51207	down	hsa_circRNA_405540	ENST00000284110	HS3ST3A1
ASCRP3009014	0.02456	0.0781242	11.3436	down	hsa_circRNA_404807	NM_020682	AS3MT
ASCRP3009032	0.0222449	0.0750221	8.3577	down	hsa_circRNA_001389	ENST00000268699	GAS8
ASCRP3009033	0.0168456	0.0672934	6.05712	down	hsa_circRNA_008168	NM_017975	ZWILCH
ASCRP3009041	0.0323261	0.0893512	3.78336	down	hsa_circRNA_000544	NM_022495	PCNXL4
ASCRP3009073	0.00459403	0.0467909	2.04722	down	hsa_circRNA_406653	NM_207317	ZNF474
ASCRP3009075	0.00425018	0.0463206	2.93734	down	hsa_circRNA_406913	NM_020319	ANKMY2
ASCRP3009083	0.0125635	0.060463	5.04545	down	hsa_circRNA_103279	NM_002542	OGG1
ASCRP3009094	0.00055441	0.0439704	2.02592	down	hsa_circRNA_101116	NM_032147	USP44
ASCRP3009104	0.0048331	0.0471437	2.10466	down	hsa_circRNA_011947	NM_012236	SCMH1
ASCRP3009111	0.00191476	0.0441113	2.5291	down	hsa_circRNA_405301	NM_003257	TJP1
ASCRP3009115	0.00249772	0.0442557	4.86579	down	hsa_circRNA_100041	NM_012102	RERE
ASCRP3009117	0.0246412	0.0782388	3.82337	down	hsa_circRNA_100065	NM_015291	DNAJC16
ASCRP3009152	0.00858366	0.0540023	3.97946	down	hsa_circRNA_001596	NM_005322	HIST1H1B
ASCRP3009190	0.0289522	0.0844951	13.2207	down	hsa_circRNA_404818	NM_000274	OAT
ASCRP3009216	0.0205074	0.0723435	4.65568	down	hsa_circRNA_101411	NM_017926	GPATCH2L
ASCRP3009217	0.0405094	0.100994	2.36123	down	hsa_circRNA_008143	NM_004902	RBM39
ASCRP3009238	0.0314012	0.087907	2.55254	down	hsa_circRNA_047500	NM_002647	PIK3C3
ASCRP3009247	0.00895189	0.0546479	3.33084	down	hsa_circRNA_104878	NM_005156	PTBP3
ASCRP3009253	0.0309519	0.0873496	2.31671	down	hsa_circRNA_070733	NM_003619	PRSS12
ASCRP3009261	0.00894176	0.0546479	13.3239	down	hsa_circRNA_044370	NM_005175	ATP5G1
ASCRP3009274	0.00143184	0.0441113	2.97652	down	hsa_circRNA_401196	NM_032813	TMTC4
ASCRP3009275	0.0196609	0.0715769	2.48359	down	hsa_circRNA_102213	NM_025090	USP36
ASCRP3009278	0.00796587	0.0523833	6.55518	down	hsa_circRNA_104145	NM_015525	IBTK
ASCRP3009279	0.0131343	0.0611654	7.77581	down	hsa_circRNA_404724	NM_014241	HACD1
ASCRP3009280	0.0101291	0.0563486	3.7098	down	hsa_circRNA_003712	ENST00000533642	IMMP1L
ASCRP3009281	0.013618	0.0618475	2.67599	down	hsa_circRNA_036380	NM_173469	UBE2Q2
ASCRP3009288	0.0049866	0.0474303	5.95493	down	hsa_circRNA_006050	NM_144649	TMEM71
ASCRP3009298	0.00690665	0.0502228	2.779	down	hsa_circRNA_103076	NM_001316	CSE1L
ASCRP3009307	0.0286894	0.0841969	4.60638	down	hsa_circRNA_005008	ENST00000403195	HNRNPA1P48
ASCRP3009332	0.0113277	0.0581974	3.74455	down	hsa_circRNA_101253	NM_014252	SLC25A15
ASCRP3009336	0.0073844	0.0509546	2.59857	down	hsa_circRNA_401459	NM_002499	NEO1
ASCRP3009357	0.0382742	0.0978015	5.54429	down	hsa_circRNA_405485	NM_001270974	HYDIN
ASCRP3009369	0.0248059	0.0783739	8.80624	down	hsa_circRNA_001654	ENST00000372836	CNPY3
ASCRP3009374	0.0142162	0.0632926	2.7978	down	hsa_circRNA_001547	ENST00000356884	BICD2
ASCRP3009402	0.0115834	0.0585906	8.51818	down	hsa_circRNA_102082	NM_007294	BRCA1
ASCRP3009407	0.0372739	0.0963228	2.12348	down	hsa_circRNA_079813	NM_198428	BBS9
ASCRP3009434	0.00589429	0.0486024	2.4268	down	hsa_circRNA_406017	ENST00000286181	FAM126B
ASCRP3009446	0.0175336	0.0684466	2.35762	down	hsa_circRNA_100536	NM_001494	GDI2
ASCRP3009454	0.00554311	0.0482529	6.13937	down	hsa_circRNA_069821	NM_020722	KIAA1211
ASCRP3009459	0.00258392	0.0442557	2.16442	down	hsa_circRNA_100972	NM_015313	ARHGEF12
ASCRP3009477	0.00272387	0.0442557	2.60055	down	hsa_circRNA_079845	NM_015283	DPY19L1
ASCRP3009478	0.0124004	0.0600539	5.08865	down	hsa_circRNA_088780	uc010mxy.3	COQ4
ASCRP3009488	0.0410913	0.101919	12.8312	down	hsa_circRNA_000895	ENST00000589765	HOOK2
ASCRP3009492	0.0242543	0.0778689	2.25989	down	hsa_circRNA_102224	NM_017921	NPLOC4
ASCRP3009496	0.00422687	0.0463206	17.5	down	hsa_circRNA_000250	ENST00000262158	SMAD7
ASCRP3009514	0.0387347	0.0985604	2.14508	down	hsa_circRNA_061879	NM_007031	HSF2BP
ASCRP3009526	0.0282065	0.0833242	2.22846	down	hsa_circRNA_103607	NM_000320	QDPR
ASCRP3009532	0.00638467	0.0492076	31.4284	down	hsa_circRNA_405261	ENST00000238571	YLPM1
ASCRP3009533	0.0276084	0.0824552	7.68028	down	hsa_circRNA_100891	NM_002576	PAK1
ASCRP3009556	0.00125901	0.0441113	8.32717	down	hsa_circRNA_400620	NM_006434	SORBS1
ASCRP3009584	0.0180815	0.0693688	2.1295	down	hsa_circRNA_102163	NM_020198	CCDC47
ASCRP3009595	0.00350849	0.0452846	3.0316	down	hsa_circRNA_406936	NR_036680	DPY19L1P1
ASCRP3009596	0.00503419	0.0475363	2.25434	down	hsa_circRNA_103484	NR_033289	GK5
ASCRP3009598	0.0064653	0.0493678	2.1991	down	hsa_circRNA_091419	ENST00000361575	RPL39
ASCRP3009616	0.0262221	0.0805394	6.93894	down	hsa_circRNA_001241	ENST00000326335	CUL4A
ASCRP3009621	0.0200932	0.0720235	2.35353	down	hsa_circRNA_400122	NM_015074	KIF1B
ASCRP3009622	0.0198448	0.0717171	2.8457	down	hsa_circRNA_405503	ENST00000539548	CDH13
ASCRP3009624	0.0296001	0.0852852	4.14573	down	hsa_circRNA_003427	NM_004996	ABCC1
ASCRP3009638	0.0336524	0.0911108	2.56078	down	hsa_circRNA_407239	ENST00000344523	NR6A1
ASCRP3009639	0.00784436	0.0520178	4.24443	down	hsa_circRNA_101093	NM_020401	NUP107
ASCRP3009641	0.0187682	0.070517	4.92246	down	hsa_circRNA_100460	NM_012414	RAB3GAP2
ASCRP3009642	0.01223	0.059665	3.4663	down	hsa_circRNA_104671	NM_015902	UBR5
ASCRP3009643	0.0154326	0.0650159	4.70646	down	hsa_circRNA_008842	NM_153695	ZNF367
ASCRP3009644	0.0260965	0.0803286	8.68314	down	hsa_circRNA_001409	ENST00000351989	DGCR8
ASCRP3009646	0.0202102	0.072156	2.25571	down	hsa_circRNA_406451	ENST00000573950	TAPT1-AS1
ASCRP3009648	0.02659	0.0809989	3.96978	down	hsa_circRNA_102470	NM_021235	EPS15L1
ASCRP3009650	0.00439277	0.0466567	3.17251	down	hsa_circRNA_007075	NM_015158	KANK1
ASCRP3009665	0.00260615	0.0442557	2.50627	down	hsa_circRNA_029409	uc001uhy.1	GLT1D1
ASCRP3009668	0.0252318	0.0788906	2.80172	down	hsa_circRNA_001802	ENST00000521344	PCMTD1
ASCRP3009679	0.00292186	0.0442557	4.63685	down	hsa_circRNA_000468	NM_153371	LNX2
ASCRP3009681	0.0149868	0.0640687	2.88061	down	hsa_circRNA_009054	NM_002387	MCC
ASCRP3009682	0.00192609	0.0441113	3.6421	down	hsa_circRNA_079573	NM_018846	KLHL7
ASCRP3009684	0.00315948	0.0448843	4.65012	down	hsa_circRNA_404831	NM_012305	AP2A2
ASCRP3009691	0.00716363	0.0505466	2.08992	down	hsa_circRNA_103291	NM_025265	TSEN2
ASCRP3009720	0.00269411	0.0442557	2.49355	down	hsa_circRNA_085918	NM_000445	PLEC
ASCRP3009725	0.00269012	0.0442557	3.06368	down	hsa_circRNA_000303	NM_003120	SPI1
ASCRP3009726	0.0035873	0.0453788	2.26356	down	hsa_circRNA_033040	NM_001002860	BTBD7
ASCRP3009729	0.0105216	0.0569355	2.42252	down	hsa_circRNA_102016	NM_033389	SSH2
ASCRP3009737	0.0103131	0.0565591	15.0929	down	hsa_circRNA_000350	NM_130847	AMOTL1
ASCRP3009748	0.00235666	0.0442557	5.86462	down	hsa_circRNA_401239	NM_014315	KLHDC2
ASCRP3009750	0.0200733	0.0719973	10.8981	down	hsa_circRNA_104652	NM_014754	PTDSS1
ASCRP3009771	0.00312129	0.0448843	2.33975	down	hsa_circRNA_405281	ENST00000216639	VRK1
ASCRP3009772	0.01442	0.0633825	4.07298	down	hsa_circRNA_071736	NM_004553	NDUFS6
ASCRP3009800	0.0262892	0.0805776	6.2307	down	hsa_circRNA_103137	NM_015500	C2CD2
ASCRP3009806	0.00170335	0.0441113	5.3267	down	hsa_circRNA_066950	NM_199420	POLQ
ASCRP3009813	0.0167119	0.067192	9.55825	down	hsa_circRNA_034642	NM_020857	VPS18
ASCRP3009819	0.0212107	0.0734577	7.78005	down	hsa_circRNA_006169	ENST00000472163	HNRNPA3P6
ASCRP3009821	0.0181658	0.0694538	2.07569	down	hsa_circRNA_407315	NM_004458	ACSL4
ASCRP3009822	0.00495608	0.0473685	2.24154	down	hsa_circRNA_007590	NM_014572	LATS2
ASCRP3009828	0.0492952	0.113287	2.39426	down	hsa_circRNA_403745	uc003qtt.1	AGPAT4
ASCRP3009830	0.00952372	0.0551387	3.60115	down	hsa_circRNA_100297	NM_006135	CAPZA1
ASCRP3009832	0.0130908	0.0610331	2.80857	down	hsa_circRNA_104622	NM_006904	PRKDC
ASCRP3009833	0.0346612	0.0926391	3.10646	down	hsa_circRNA_404882	NM_002334	LRP4
ASCRP3009847	0.000748001	0.0441113	2.55567	down	hsa_circRNA_103920	NM_005575	LNPEP
ASCRP3009860	0.0035924	0.0453788	2.92915	down	hsa_circRNA_100906	NM_182603	ANKRD42
ASCRP3009861	0.0344619	0.0922902	4.26918	down	hsa_circRNA_103693	NM_020803	KLHL8
ASCRP3009875	0.0297028	0.0854283	5.12993	down	hsa_circRNA_102442	NM_012289	KEAP1
ASCRP3009885	0.0186691	0.0704036	7.22543	down	hsa_circRNA_045179	NM_025185	TANC2
ASCRP3009912	0.0450363	0.107366	2.64253	down	hsa_circRNA_104019	NM_022754	SFXN1
ASCRP3009935	0.0215613	0.0741223	2.65915	down	hsa_circRNA_009502	NM_007274	ACOT7
ASCRP3009936	0.0290908	0.0845908	2.77502	down	hsa_circRNA_009503	NM_181865	ACOT7
ASCRP3009940	0.00199147	0.0441113	2.9179	down	hsa_circRNA_400939	NM_006159	NELL2
ASCRP3010016	0.0318605	0.088766	4.1707	down	hsa_circRNA_001026	ENST00000368267	SMG5
ASCRP3010021	0.0174144	0.0683274	7.9295	down	hsa_circRNA_003907	ENST00000319562	FARP1
ASCRP3010058	0.0102496	0.0564189	2.15249	down	hsa_circRNA_405872	uc002ruu.3	PRKCE
ASCRP3010073	0.0343085	0.0919871	7.20584	down	hsa_circRNA_101458	uc001ytg.3	HERC2P3
ASCRP3010090	0.0110085	0.057642	2.77872	down	hsa_circRNA_008939	NM_012090	MACF1
ASCRP3010104	0.0416805	0.102706	6.87939	down	hsa_circRNA_405302	ENST00000399971	CTD-3092A11.1
ASCRP3010105	0.0114743	0.0584045	2.32454	down	hsa_circRNA_405907	NM_001153	ANXA4
ASCRP3010111	0.00169289	0.0441113	43.3507	down	hsa_circRNA_101965	NM_020162	DHX33
ASCRP3010112	0.00116916	0.0441113	3.63191	down	hsa_circRNA_047463	NM_001271955	TPGS2
ASCRP3010115	0.0336072	0.0910293	7.44868	down	hsa_circRNA_404827	NR_002934	SCART1
ASCRP3010116	0.0222886	0.0750742	2.27246	down	hsa_circRNA_089652	NM_001128228	TPRN
ASCRP3010118	0.00920648	0.0548112	9.04864	down	hsa_circRNA_104315	NM_001101417	ISPD
ASCRP3010126	0.000920203	0.0441113	31.6891	down	hsa_circRNA_006562	NR_111972	LOC493754
ASCRP3010148	0.0418588	0.102978	2.98844	down	hsa_circRNA_404621	ENST00000367589	XPR1
ASCRP3010181	0.0131119	0.0610871	3.47149	down	hsa_circRNA_402583	NM_015568	PPP1R16B
ASCRP3010192	0.00126141	0.0441113	16.0552	down	hsa_circRNA_102950	NM_014914	AGAP1
ASCRP3010194	0.0417164	0.102751	2.26643	down	hsa_circRNA_000694	NM_000887	ITGAX
ASCRP3010200	0.0113716	0.0582005	4.67903	down	hsa_circRNA_405443	ENST00000342673	NDE1
ASCRP3010201	0.0264929	0.0809104	9.55013	down	hsa_circRNA_007494	NM_004850	ROCK2
ASCRP3010220	0.00964358	0.0552485	2.78754	down	hsa_circRNA_000148	NM_012474	UCK2
ASCRP3010223	0.00581535	0.0484468	10.0956	down	hsa_circRNA_007738	NM_016848	SHC3
ASCRP3010227	0.00185973	0.0441113	2.02354	down	hsa_circRNA_102210	NM_024419	PGS1
ASCRP3010231	0.0114894	0.058408	2.91153	down	hsa_circRNA_063503	NM_031488	L3MBTL2
ASCRP3010232	0.0310543	0.0874334	2.46518	down	hsa_circRNA_407213	NM_015469	NIPSNAP3A
ASCRP3010238	0.0333133	0.0905779	2.02548	down	hsa_circRNA_080272	NM_001762	CCT6A
ASCRP3010239	0.0424381	0.103707	2.82244	down	hsa_circRNA_087798	uc011lvu.1	NIPSNAP3A
ASCRP3010242	0.0156792	0.065437	4.17285	down	hsa_circRNA_103448	NM_006810	PDIA5
ASCRP3010254	0.0205987	0.0724265	17.3316	down	hsa_circRNA_004077	NM_020927	VAT1L
ASCRP3010255	0.0111005	0.0578948	6.53017	down	hsa_circRNA_103852	NM_197941	ADAMTS6
ASCRP3010257	0.0362906	0.0948763	2.00062	down	hsa_circRNA_100411	NM_003101	SOAT1
ASCRP3010259	0.0273108	0.082041	2.5648	down	hsa_circRNA_003813	NM_025141	TM2D3
ASCRP3010263	0.00676499	0.0500709	2.40325	down	hsa_circRNA_069087	NM_015274	MAN2B2
ASCRP3010264	0.0189099	0.0705888	5.96084	down	hsa_circRNA_023461	NM_015242	ARAP1
ASCRP3010265	0.0434697	0.105243	6.85719	down	hsa_circRNA_100935	NM_016931	NOX4
ASCRP3010266	0.00986593	0.0557303	6.7636	down	hsa_circRNA_103181	NM_015330	SPECC1L
ASCRP3010267	0.0087786	0.0543841	8.31634	down	hsa_circRNA_027904	NM_020244	CHPT1
ASCRP3010274	0.0497662	0.114038	2.35911	down	hsa_circRNA_103791	NM_005885	MARCH6
ASCRP3010279	0.0256289	0.0794148	4.80394	down	hsa_circRNA_103554	NM_003234	TFRC
ASCRP3010280	0.0207732	0.0727784	4.16953	down	hsa_circRNA_067130	NM_025112	ZXDC
ASCRP3010285	0.0197113	0.0716197	6.54148	down	hsa_circRNA_022920	NM_004214	FIBP
ASCRP3010290	0.0167621	0.0672409	18.5412	down	hsa_circRNA_001459	ENST00000227163	SPI1
ASCRP3010295	0.0232893	0.0765383	11.8986	down	hsa_circRNA_044065	uc002igp.1	GRN
ASCRP3010296	0.00055777	0.0439704	17.1731	down	hsa_circRNA_102949	NM_014914	AGAP1
ASCRP3010297	0.00564673	0.0484413	19.1868	down	hsa_circRNA_105055	NM_004065	CDR1
ASCRP3010298	0.016693	0.067191	23.0623	down	hsa_circRNA_103864	NM_001799	CDK7
ASCRP3010299	0.0121896	0.0596618	2.13004	down	hsa_circRNA_404495	uc009vxf.1	KLF17
ASCRP3010300	0.0154067	0.0649908	5.17385	down	hsa_circRNA_103404	NM_020676	ABHD6
ASCRP3010302	0.00403904	0.0459964	3.58132	down	hsa_circRNA_103497	NM_004733	SLC33A1
ASCRP3010303	0.0194485	0.0711895	19.1388	down	hsa_circRNA_001397	NM_024936	ZCCHC4
ASCRP3010304	0.016709	0.067192	11.2285	down	hsa_circRNA_075549	uc003mxd.3	RREB1
ASCRP3010305	0.0202394	0.072156	3.36658	down	hsa_circRNA_001653	ENST00000344450	DUSP22
ASCRP3010306	0.0238684	0.0773477	2.35409	down	hsa_circRNA_103796	NM_007118	TRIO
ASCRP3010314	0.00382296	0.0453788	8.95221	down	hsa_circRNA_013071	NM_001134445	DDAH1
ASCRP3010316	0.00955199	0.0551809	3.23091	down	hsa_circRNA_100669	NM_012215	MGEA5
ASCRP3010317	0.0111068	0.0578992	3.72925	down	hsa_circRNA_061273	NM_003489	NRIP1
ASCRP3010320	0.0142345	0.0633143	3.50786	down	hsa_circRNA_101702	NM_015226	CLEC16A
ASCRP3010326	0.0401517	0.10041	2.75037	down	hsa_circRNA_405176	NM_000282	PCCA
ASCRP3010329	0.030286	0.0863865	3.32279	down	hsa_circRNA_100822	NM_015457	ZDHHC5
ASCRP3010338	0.0455775	0.108016	5.81042	down	hsa_circRNA_102171	NM_022739	SMURF2
ASCRP3010344	0.00629701	0.0491144	2.05383	down	hsa_circRNA_054220	NR_037875	LOC728730
ASCRP3010393	0.0379013	0.0972671	2.85958	down	hsa_circRNA_050792	NM_015073	SIPA1L3
ASCRP3010397	0.000761437	0.0441113	3.93339	down	hsa_circRNA_062139	uc002zlt.3	TPTEP1
ASCRP3010403	0.0187045	0.0704491	8.77537	down	hsa_circRNA_074441	NM_018989	RBM27
ASCRP3010410	0.0207184	0.0726496	19.5261	down	hsa_circRNA_000618	ENST00000042381	FAM65A
ASCRP3010412	0.0448591	0.107007	2.04021	down	hsa_circRNA_100958	NM_005933	KMT2A
ASCRP3010421	0.0138295	0.0622225	9.61402	down	hsa_circRNA_405818	NR_110974	ZNF154
ASCRP3010426	0.0330227	0.0902547	3.72014	down	hsa_circRNA_081001	NM_000786	CYP51A1
ASCRP3010438	0.0224616	0.0752913	14.1858	down	hsa_circRNA_405963	ENST00000259253	UGGT1
ASCRP3010439	0.0191342	0.0709362	2.90936	down	hsa_circRNA_101030	NM_016551	TM7SF3
ASCRP3010445	0.0340803	0.0916577	9.47129	down	hsa_circRNA_000881	ENST00000284073	MSI2
ASCRP3010452	0.0128231	0.0606365	2.43956	down	hsa_circRNA_101401	NM_014381	MLH3
ASCRP3010469	0.0236666	0.0771494	11.3763	down	hsa_circRNA_006773	NM_152740	HIBADH
ASCRP3010488	0.0179083	0.0690862	18.3988	down	hsa_circRNA_001405	ENST00000371941	PREX1
ASCRP3010490	0.0205008	0.0723435	5.18332	down	hsa_circRNA_100797	NM_000610	CD44
ASCRP3010492	0.00499638	0.0474303	14.4008	down	hsa_circRNA_100505	NM_005465	AKT3
ASCRP3010522	0.0110091	0.057642	2.4872	down	hsa_circRNA_015270	NM_004905	PRDX6
ASCRP3010567	0.0386032	0.0983292	10.1632	down	hsa_circRNA_405868	ENST00000282412	PPM1B
ASCRP3010568	0.0189069	0.0705888	6.88661	down	hsa_circRNA_037621	NM_016292	TRAP1
ASCRP3010582	0.025916	0.0800687	15.1318	down	hsa_circRNA_406655	ENST00000499346	CTC-228N24.3
ASCRP3010608	0.0188994	0.0705888	2.65625	down	hsa_circRNA_101025	NM_006152	LRMP
ASCRP3010613	0.0181519	0.0694491	31.1391	down	hsa_circRNA_016476	NM_016052	RRP15
ASCRP3010723	0.0210326	0.0731153	17.2572	down	hsa_circRNA_043944	NM_006373	VAT1
ASCRP3010724	0.0254211	0.0791417	18.6214	down	hsa_circRNA_043943	uc010cyw.1	VAT1
ASCRP3010753	0.000543778	0.0439704	2.90833	down	hsa_circRNA_404890
ASCRP3010775	0.00739024	0.0509546	11.5325	down	hsa_circRNA_029554	NM_015114	ANKLE2
ASCRP3010797	0.0197912	0.0717171	10.4303	down	hsa_circRNA_017077	NM_000081	LYST
ASCRP3010806	0.0464309	0.109036	2.31116	down	hsa_circRNA_001595	NM_003510	HIST1H2AK
ASCRP3010809	0.0152675	0.0646971	2.45722	down	hsa_circRNA_100827	NM_152718	VWCE
ASCRP3010825	0.0382203	0.0977803	3.64526	down	hsa_circRNA_004300	NM_030920	ANP32E
ASCRP3010902	0.0227745	0.0758148	2.40384	down	hsa_circRNA_079381	NM_018106	ZDHHC4
ASCRP3010908	0.0153344	0.0648216	15.8493	down	hsa_circRNA_045799	NM_022066	UBE2O
ASCRP3010909	0.0120091	0.0593537	5.07248	down	hsa_circRNA_101945	NM_017575	SMG6
ASCRP3010935	0.024943	0.078578	2.96815	down	hsa_circRNA_001363	ENST00000340006	CSRP1
ASCRP3010976	0.0225902	0.0754922	2.27475	down	hsa_circRNA_404518	ENST00000357475	SSBP3
ASCRP3011012	0.00960368	0.0551944	2.21306	down	hsa_circRNA_088073	NM_005156	PTBP3
ASCRP3011020	0.0167596	0.0672409	4.32028	down	hsa_circRNA_006751	NM_014241	HACD1
ASCRP3011030	0.0431895	0.10476	3.52906	down	hsa_circRNA_066781	NM_024508	ZBED2
ASCRP3011056	0.0144216	0.0633825	2.58528	down	hsa_circRNA_104484	NM_016478	ZC3HC1
ASCRP3011116	0.0235349	0.0769676	2.40617	down	hsa_circRNA_100851	NM_001532	SLC29A2
ASCRP3011137	0.0102703	0.0564328	22.65	down	hsa_circRNA_405990	NM_014168	METTL5
ASCRP3011155	0.0154687	0.0650592	17.5274	down	hsa_circRNA_405069
ASCRP3011157	0.0174176	0.0683274	4.07728	down	hsa_circRNA_035222	NM_203494	USP50
ASCRP3011169	0.0310234	0.0873973	2.56604	down	hsa_circRNA_104189	NM_004865	TBPL1
ASCRP3011204	0.0232839	0.0765383	2.48698	down	hsa_circRNA_034657	NM_017553	INO80
ASCRP3011223	0.00828596	0.0534328	4.20127	down	hsa_circRNA_000342	NM_002576	PAK1
ASCRP3011236	0.012518	0.0603639	3.8347	down	hsa_circRNA_001082	ENST00000579003	MIR142
ASCRP3011244	0.00539491	0.047971	2.8351	down	hsa_circRNA_103789	NM_005885	MARCH6
ASCRP3011245	0.0213421	0.073722	4.53182	down	hsa_circRNA_000323	NM_080668	CDCA5
ASCRP3011260	0.0283618	0.0836401	4.01886	down	hsa_circRNA_046948	uc002kqw.3	TUBB6
ASCRP3011282	0.0108567	0.0575804	2.90392	down	hsa_circRNA_104606	NM_032410	HOOK3
ASCRP3011291	0.00455218	0.0467909	2.50353	down	hsa_circRNA_101623	NM_024580	EFTUD1
ASCRP3011328	0.0103936	0.056647	2.49213	down	hsa_circRNA_103134	NM_018963	BRWD1
ASCRP3011337	0.0116664	0.0587889	2.48419	down	hsa_circRNA_000190	NM_014184	CNIH4
ASCRP3011351	0.00888601	0.0545914	16.057	down	hsa_circRNA_004225	NM_002093	GSK3B
ASCRP3011358	0.0100721	0.0562629	3.61442	down	hsa_circRNA_101037	NM_175861	TMTC1
ASCRP3011392	0.0247248	0.0783147	11.648	down	hsa_circRNA_101783	NM_015171	XPO6
ASCRP3011446	0.0168436	0.0672934	4.11805	down	hsa_circRNA_401041	NM_001681	ATP2A2
ASCRP3011452	0.00921072	0.0548112	3.04686	down	hsa_circRNA_047418	NM_012319	SLC39A6
ASCRP3011453	0.00408442	0.0461223	3.91703	down	hsa_circRNA_007509	NM_001042388	PPP4R1
ASCRP3011462	0.0077144	0.0517222	3.26842	down	hsa_circRNA_103262	NM_014346	TBC1D22A
ASCRP3011463	0.00328919	0.0448918	13.2799	down	hsa_circRNA_404819	ENST00000337318	FAM53B
ASCRP3011469	0.00410553	0.0461881	4.03372	down	hsa_circRNA_003596	NM_000093	COL5A1
ASCRP3011475	0.00440106	0.0466567	2.53161	down	hsa_circRNA_055257	NM_001615	ACTG2
ASCRP3011476	0.0186874	0.0704284	2.40529	down	hsa_circRNA_403871	NM_018842	BAIAP2L1
ASCRP3011481	0.00241606	0.0442557	4.21875	down	hsa_circRNA_101705	NM_015914	TXNDC11
ASCRP3011490	0.00415885	0.046229	3.46368	down	hsa_circRNA_000896	uc010dsw.1	SPPL2B
ASCRP3011510	0.0225431	0.0754182	7.4175	down	hsa_circRNA_104121	NM_012288	TRAM2
ASCRP3011513	0.00574211	0.0484468	2.05116	down	hsa_circRNA_054226	NM_001112801	SLC8A1
ASCRP3011517	0.0214978	0.073967	2.00619	down	hsa_circRNA_405638	ENST00000336301	RNF213
ASCRP3011544	0.00954779	0.0551809	6.70174	down	hsa_circRNA_075503	NM_015482	SLC22A23
ASCRP3011571	0.0192335	0.0709761	20.7704	down	hsa_circRNA_003641	NM_000051	ATM
ASCRP3011586	0.00280621	0.0442557	2.05941	down	hsa_circRNA_001792	NM_000037	ANK1
ASCRP3011608	0.0244567	0.0780323	3.61257	down	hsa_circRNA_104865	uc010mub.3	LPAR1
ASCRP3011632	0.0164755	0.0668587	2.37137	down	hsa_circRNA_100608	NM_152707	SLC25A16
ASCRP3011633	0.00996834	0.055969	2.13939	down	hsa_circRNA_006333	NM_145291	ZBTB49
ASCRP3011635	0.00568037	0.0484468	2.1168	down	hsa_circRNA_104398	NM_003388	CLIP2
ASCRP3011637	0.0135033	0.0616725	2.16386	down	hsa_circRNA_400998	NM_024560	ACSS3
ASCRP3011640	0.0224237	0.0752406	2.13052	down	hsa_circRNA_051685	NM_020160	MEIS3
ASCRP3011660	0.0193797	0.0710882	2.35785	down	hsa_circRNA_102005	NM_015276	USP22
ASCRP3011662	0.0196152	0.0715268	2.96571	down	hsa_circRNA_404975	NM_152989	SOX5
ASCRP3011695	0.0116799	0.0588322	2.31331	down	hsa_circRNA_400191	NM_024772	ZMYM1
ASCRP3011696	0.00155113	0.0441113	2.83526	down	hsa_circRNA_000361	NM_015184	PLCL2
ASCRP3011700	0.0106933	0.0573595	4.16766	down	hsa_circRNA_100934	NM_016931	NOX4
ASCRP3011709	0.0117152	0.0588646	3.18156	down	hsa_circRNA_059500	uc010zrt.1	SNX5
ASCRP3011713	0.0174502	0.0683651	2.04624	down	hsa_circRNA_001931	NM_000489	ATRX
ASCRP3011719	0.025551	0.0792954	17.8811	down	hsa_circRNA_104310	NM_018106	ZDHHC4
ASCRP3011721	0.0165059	0.0668587	4.18153	down	hsa_circRNA_000442	uc010kch.3	BACH2
ASCRP3011744	0.0271204	0.0817726	2.2574	down	hsa_circRNA_008403	NR_120664	LOC101926941
ASCRP3011745	0.0421162	0.103191	2.03828	down	hsa_circRNA_103447	NM_006810	PDIA5
ASCRP3011748	0.0220752	0.0748223	2.81143	down	hsa_circRNA_101861	NM_001605	AARS
ASCRP3011756	0.0303752	0.0864643	2.70699	down	hsa_circRNA_100993	NM_014155	ZBTB44
ASCRP3011770	0.0324659	0.089481	2.00094	down	hsa_circRNA_407199	ENST00000550066	ROR2
ASCRP3011773	0.0249716	0.0786477	13.2892	down	hsa_circRNA_066596	NM_005233	EPHA3
ASCRP3011786	0.0108401	0.0575668	2.88651	down	hsa_circRNA_000112	NM_006594	AP4B1
ASCRP3011805	0.008874	0.0545914	3.07966	down	hsa_circRNA_025489	NM_002336	LRP6
ASCRP3011825	0.0398593	0.100033	3.56163	down	hsa_circRNA_001380	NM_017943	FBXO34
ASCRP3011849	0.0497985	0.114065	2.00803	down	hsa_circRNA_406674	ENST00000282223	SPOCK1
ASCRP3011873	0.0144372	0.0633825	7.36908	down	hsa_circRNA_104401	NM_032999	GTF2I
ASCRP3011877	0.00970743	0.0554828	7.97666	down	hsa_circRNA_101213	NM_006325	RAN
ASCRP3011918	0.012401	0.0600539	21.6875	down	hsa_circRNA_000314
ASCRP3011926	0.0225654	0.0754719	2.48632	down	hsa_circRNA_000644	TCONS_00026384	XLOC_012735
ASCRP3011931	0.040119	0.100394	3.67139	down	hsa_circRNA_000966	NM_016324	ZNF274
ASCRP3011934	0.0123148	0.0599094	2.8416	down	hsa_circRNA_092418	ENST00000561424	B2M
ASCRP3011963	0.0237533	0.0772076	2.30585	down	hsa_circRNA_406495	NM_133636	HELQ
ASCRP3011973	0.0032194	0.0448918	3.19802	down	hsa_circRNA_406059
ASCRP3012008	0.00736915	0.0509546	2.06877	down	hsa_circRNA_087386	NM_015239	AGTPBP1
ASCRP3012017	0.0175364	0.0684466	2.00902	down	hsa_circRNA_074834	uc003lxu.3	TTC1
ASCRP3012035	0.0148262	0.0638107	2.71859	down	hsa_circRNA_042359	NM_002767	PRPSAP2
ASCRP3012053	0.0172013	0.067843	2.44973	down	hsa_circRNA_406549	NM_000901	NR3C2
ASCRP3012111	0.00599641	0.0487119	2.33748	down	hsa_circRNA_001283	NM_020839	WDR48
ASCRP3012148	0.025142	0.0788864	7.75272	down	hsa_circRNA_005420	NM_014153	ZC3H7A
ASCRP3012153	0.0332328	0.0905605	4.17837	down	hsa_circRNA_002640	NM_001690	ATP6V1A
ASCRP3012158	0.00620047	0.0490442	4.61528	down	hsa_circRNA_406722	ENST00000329433	HNRNPH1
ASCRP3012175	0.00593013	0.0487119	5.29649	down	hsa_circRNA_009078	NM_005054	RGPD5
ASCRP3012196	0.00478141	0.0471415	3.46752	down	hsa_circRNA_076482	ENST00000230419	PTK7
ASCRP3012213	0.0289372	0.084479	2.71521	down	hsa_circRNA_400100	ENST00000342018	GTF3C5
ASCRP3012221	0.00743101	0.051121	2.2601	down	hsa_circRNA_102877	NM_014905	GLS
ASCRP3012226	0.0124176	0.0600539	4.91156	down	hsa_circRNA_069774	NM_018475	TMEM165
ASCRP3012227	0.0114444	0.0583508	3.91114	down	hsa_circRNA_102807	NM_005721	ACTR3
ASCRP3012230	0.00156672	0.0441113	2.22415	down	hsa_circRNA_102367	NM_017653	DYM
ASCRP3012236	0.0204351	0.0722186	5.69016	down	hsa_circRNA_074559	NM_016221	DCTN4
ASCRP3012246	0.0242677	0.077891	2.37494	down	hsa_circRNA_405177	ENST00000376279	PCCA
ASCRP3012267	0.00366167	0.0453788	4.80121	down	hsa_circRNA_001838	ENST00000539909	ADK
ASCRP3012284	0.0126016	0.0605052	10.5422	down	hsa_circRNA_101489	NM_001080541	MGA
ASCRP3012340	0.00520845	0.047671	3.07101	down	hsa_circRNA_007350	NM_005713	COL4A3BP
ASCRP3012341	0.0109639	0.057642	2.42468	down	hsa_circRNA_002074	NM_138807	TAMM41
ASCRP3012358	0.00574617	0.0484468	6.2287	down	hsa_circRNA_001724	ENST00000340188	PSEN2
ASCRP3012366	0.00445592	0.0467619	3.60161	down	hsa_circRNA_406447	NM_004249	RAB28
ASCRP3012388	0.00972211	0.055488	6.07684	down	hsa_circRNA_001954	NM_004654	USP9Y
ASCRP3012425	0.0148878	0.0639238	3.01615	down	hsa_circRNA_020622	NM_006435	IFITM2
ASCRP3012434	0.00721601	0.0506142	6.40088	down	hsa_circRNA_102692	NM_019024	HEATR5B
ASCRP3012453	0.00254851	0.0442557	2.32409	down	hsa_circRNA_104604	NM_030954	RNF170
ASCRP3012456	0.0071951	0.0506142	2.32603	down	hsa_circRNA_037680	NM_004380	CREBBP
ASCRP3012469	0.00399335	0.0459957	3.61808	down	hsa_circRNA_000853	NM_017684	VPS13C
ASCRP3012470	0.0114744	0.0584045	2.76515	down	hsa_circRNA_102287	NM_001071	TYMS
ASCRP3012471	0.0113459	0.0582005	2.78408	down	hsa_circRNA_002848	ENST00000295874	PTPRG
ASCRP3012475	0.0192081	0.0709761	5.634	down	hsa_circRNA_000152
ASCRP3012497	0.0050613	0.0475983	6.88853	down	hsa_circRNA_101085	NM_006601	PTGES3
ASCRP3012521	0.00729314	0.050868	8.56606	down	hsa_circRNA_005048	NM_031912	SYT15
ASCRP3012539	0.0205989	0.0724265	11.2228	down	hsa_circRNA_102312	NM_152352	FAM210A
ASCRP3012547	0.01236	0.0600326	2.37446	down	hsa_circRNA_057041	NM_024770	METTL8
ASCRP3012556	0.0451788	0.107601	3.31263	down	hsa_circRNA_404978	uc001rgy.3	RASSF8
ASCRP3012558	0.00605077	0.0487119	2.4885	down	hsa_circRNA_014226	NM_014624	S100A6
ASCRP3012562	0.00819149	0.0530481	2.37027	down	hsa_circRNA_007602	NM_006608	PHTF1
ASCRP3012572	0.0300944	0.086192	5.3458	down	hsa_circRNA_025593	NM_002300	LDHB
ASCRP3012573	0.00134978	0.0441113	2.12399	down	hsa_circRNA_100503	NM_005465	AKT3
ASCRP3012577	0.0107063	0.0573595	2.72066	down	hsa_circRNA_018497	NM_012207	HNRNPH3
ASCRP3012584	0.00887779	0.0545914	2.00702	down	hsa_circRNA_103853	NM_197941	ADAMTS6
ASCRP3012596	0.0195426	0.0714032	2.00729	down	hsa_circRNA_103706	NM_022154	SLC39A8
ASCRP3012638	0.00599577	0.0487119	2.3225	down	hsa_circRNA_405887	NM_032506	KIAA1841
ASCRP3012652	0.0344853	0.0923325	3.987	down	hsa_circRNA_067819	NM_024996	GFM1
ASCRP3012653	0.00165352	0.0441113	12.7809	down	hsa_circRNA_405975	ENST00000389757	PKP4
ASCRP3012666	0.0146419	0.0634918	4.43477	down	hsa_circRNA_100270	NM_153259	MCOLN2
ASCRP3012667	0.0143028	0.0633825	5.63401	down	hsa_circRNA_100446	NM_014053	FLVCR1
ASCRP3012669	0.0188013	0.070517	2.09378	down	hsa_circRNA_103107	uc002yis.1	TPTE
ASCRP3012672	0.0129639	0.0609117	6.13187	down	hsa_circRNA_405838	ENST00000356599	DTNB
ASCRP3012673	0.0235252	0.076958	6.27008	down	hsa_circRNA_104331	NM_016447	MPP6
ASCRP3012679	0.0352372	0.0933945	6.46275	down	hsa_circRNA_102151	NM_020748	INTS2
ASCRP3012681	0.0127366	0.0605652	5.86708	down	hsa_circRNA_005762	NM_015910	WDPCP
ASCRP3012682	0.0219884	0.0747941	11.7349	down	hsa_circRNA_037366	NM_004548	NDUFB10
ASCRP3012684	0.0475256	0.110637	2.12054	down	hsa_circRNA_402129	NM_003323	TULP2
ASCRP3012723	0.0346366	0.0925957	2.54955	down	hsa_circRNA_066834	NM_001690	ATP6V1A
ASCRP3012727	0.0105824	0.0571102	2.19092	down	hsa_circRNA_404776	NM_145170	CFAP70
ASCRP3012739	0.0263082	0.0805776	4.23656	down	hsa_circRNA_030509	NM_015057	MYCBP2
ASCRP3012742	0.032101	0.0890814	15.6853	down	hsa_circRNA_002904	NM_004811	LPXN
ASCRP3012772	0.0128508	0.0607314	2.01193	down	hsa_circRNA_077108	NM_004999	MYO6
ASCRP3012785	0.0368547	0.0957716	2.01089	down	hsa_circRNA_104181	NM_152553	RNF217
ASCRP3012820	0.0430067	0.104528	2.43905	down	hsa_circRNA_400429	NM_014777	URB2
ASCRP3012827	0.0163165	0.0665247	2.46105	down	hsa_circRNA_001144	NM_018677	ACSS2
ASCRP3012872	0.00490464	0.0473487	4.67014	down	hsa_circRNA_404685	NM_002508	NID1
ASCRP3012889	0.0121763	0.0596618	2.94794	down	hsa_circRNA_402392	NM_012198	GCA
ASCRP3012894	0.0041983	0.0463206	2.23378	down	hsa_circRNA_406522	NM_014822	SEC24D
ASCRP3012901	0.0246615	0.0782621	5.18698	down	hsa_circRNA_035376	NM_004855	PIGB
ASCRP3012915	0.0105721	0.0570797	6.10198	down	hsa_circRNA_103444	NM_002093	GSK3B
ASCRP3012922	0.00271501	0.0442557	2.26413	down	hsa_circRNA_038378	NM_153208	IQCK
ASCRP3012925	0.024297	0.0779077	3.27053	down	hsa_circRNA_081199	NR_002822	MGC72080
ASCRP3012939	0.0409218	0.101749	8.98936	down	hsa_circRNA_104670	NM_015902	UBR5
ASCRP3012945	0.0453487	0.107729	2.21918	down	hsa_circRNA_001368	NM_017644	KLHL24
ASCRP3012954	0.0165036	0.0668587	2.08898	down	hsa_circRNA_102753	NM_002056	GFPT1
ASCRP3012971	0.0170558	0.0677413	2.00083	down	hsa_circRNA_039920	NM_017803	DUS2
ASCRP3013015	0.0318996	0.0887699	11.5221	down	hsa_circRNA_023016	NM_002896	RBM4
ASCRP3013038	0.00267411	0.0442557	9.82224	down	hsa_circRNA_405116	NM_003453	ZMYM2
ASCRP3013077	0.0041775	0.0463086	2.05196	down	hsa_circRNA_407288	NM_006306	SMC1A
ASCRP3013136	0.00118996	0.0441113	31.0581	down	hsa_circRNA_001873	NM_003177	SYK
ASCRP3013141	0.0145705	0.0634265	2.76741	down	hsa_circRNA_035410	NM_017661	ZNF280D
ASCRP3013155	0.00647326	0.0493928	2.0854	down	hsa_circRNA_401016	NM_020140	ANKS1B
ASCRP3013160	0.0186543	0.0704036	6.81228	down	hsa_circRNA_029375	NM_023928	AACS
ASCRP3013167	0.0358648	0.0942294	2.54983	down	hsa_circRNA_404958	NM_001278596	ANO2
ASCRP3013178	0.0199123	0.0717577	6.82935	down	hsa_circRNA_038011	NM_015027	PDXDC1
ASCRP3013186	0.00579441	0.0484468	3.8956	down	hsa_circRNA_103818	NM_004298	NUP155
ASCRP3013188	0.0052109	0.047671	2.43628	down	hsa_circRNA_029975	NM_015678	NBEA
ASCRP3013189	0.0130824	0.0610224	2.22823	down	hsa_circRNA_082734	NM_004546	NDUFB2
ASCRP3013206	0.0300525	0.0861472	2.04002	down	hsa_circRNA_104164	NM_020771	HACE1
ASCRP3013207	0.00801703	0.0525108	4.96616	down	hsa_circRNA_406254	NM_012157	FBXL2
ASCRP3013213	0.0198233	0.0717171	6.98172	down	hsa_circRNA_008205	NM_144649	TMEM71
ASCRP3013226	0.00832322	0.0535151	4.67021	down	hsa_circRNA_104907	NM_018387	STRBP
ASCRP3013228	0.0173178	0.0681331	9.52365	down	hsa_circRNA_034093	NM_144599	NIPA1
ASCRP3013249	0.0299058	0.0858487	2.05309	down	hsa_circRNA_032898	NM_018319	TDP1
ASCRP3013252	0.0094049	0.0548799	2.6748	down	hsa_circRNA_005526	ENST00000478660	RUNX2
ASCRP3013256	0.0213701	0.073722	5.68269	down	hsa_circRNA_085287	NM_001695	ATP6V1C1
ASCRP3013306	0.0298784	0.085811	2.52289	down	hsa_circRNA_407088	NM_000503	EYA1
ASCRP3013327	0.0176735	0.0686141	6.83081	down	hsa_circRNA_104193	NM_017651	AHI1
ASCRP3013336	0.00307734	0.0448052	2.65192	down	hsa_circRNA_046669	NM_005131	THOC1
ASCRP3013367	0.00973866	0.0555253	3.32979	down	hsa_circRNA_404186	NM_032171	CEP78
ASCRP3013382	0.023339	0.0765976	6.68987	down	hsa_circRNA_006603	NM_144596	TTC8
ASCRP3013395	0.0111725	0.0579766	2.03868	down	hsa_circRNA_083211	NM_020728	ESYT2
ASCRP3013415	0.0198628	0.0717171	2.07953	down	hsa_circRNA_101315	NM_019852	METTL3
ASCRP3013420	0.00436364	0.0465957	7.61494	down	hsa_circRNA_405891	ENST00000357022	AHSA2
ASCRP3013452	0.0374581	0.0966955	3.53863	down	hsa_circRNA_000510	ENST00000458001	GAS6-AS1
ASCRP3013460	0.0241441	0.0776564	3.92457	down	hsa_circRNA_100323	NM_016361	ACP6
ASCRP3013488	0.0322329	0.0892242	2.27607	down	hsa_circRNA_011977	NM_006347	PPIH
ASCRP3013493	0.00345567	0.0450859	2.45606	down	hsa_circRNA_012123	uc001clf.3	ATP6V0B
ASCRP3013504	0.0107272	0.0574083	2.64574	down	hsa_circRNA_057659	NM_002156	HSPD1
ASCRP3013542	0.0355518	0.0937762	2.39967	down	hsa_circRNA_406126	ENST00000244070	PPP4R1L
ASCRP3013555	0.00221864	0.0442557	3.15913	down	hsa_circRNA_101911	NM_000135	FANCA
ASCRP3013577	0.0152664	0.0646971	4.37727	down	hsa_circRNA_012384	NM_016308	CMPK1
ASCRP3013581	0.0130119	0.0609117	5.12573	down	hsa_circRNA_404825	NM_173575	STK32C
ASCRP3013585	0.00733491	0.0509283	2.23072	down	hsa_circRNA_005230	NR_038397	DNM3OS
ASCRP3013612	0.0206069	0.0724265	2.62194	down	hsa_circRNA_054479	NM_000179	MSH6
ASCRP3013614	0.0143246	0.0633825	29.6509	down	hsa_circRNA_404567	NM_006608	PHTF1
probeID	P-value	FDR	FC (abs)	Regulation	circRNA	best_transcript	GeneSymbol
ASCRP3000025	0.00559665	0.0483148	3.87312	up	hsa_circRNA_102887	NM_015265	SATB2
ASCRP3000063	0.00446875	0.0467619	2.36662	up	hsa_circRNA_000572	NM_015316	PPP1R13B
ASCRP3000067	0.00278086	0.0442557	2.00822	up	hsa_circRNA_105045	NM_024332	BRCC3
ASCRP3000071	0.00280036	0.0442557	3.20307	up	hsa_circRNA_405869	ENST00000459690	PPM1B
ASCRP3000074	0.0173608	0.068258	3.29395	up	hsa_circRNA_068655	NM_015562	UBXN7
ASCRP3000104	0.013	0.0609117	2.36479	up	hsa_circRNA_101080	NM_005419	STAT2
ASCRP3000106	0.00273048	0.0442557	6.38233	up	hsa_circRNA_026134	uc001rtt.1	TUBA1C
ASCRP3000117	0.00502438	0.0475363	3.73279	up	hsa_circRNA_407330	NM_006375	ENOX2
ASCRP3000139	0.0190677	0.0708464	3.42569	up	hsa_circRNA_000968	ENST00000595981	ZNF544
ASCRP3000154	0.0203031	0.0721911	3.31164	up	hsa_circRNA_103745	NM_003866	INPP4B
ASCRP3000189	0.0115506	0.058582	2.27543	up	hsa_circRNA_016681	NM_014698	TMEM63A
ASCRP3000191	0.000936269	0.0441113	2.12883	up	hsa_circRNA_104090	NM_145029	C6orf136
ASCRP3000204	0.0306801	0.0869163	2.21063	up	hsa_circRNA_102891	NM_015535	SPATS2L
ASCRP3000215	0.000833817	0.0441113	3.69545	up	hsa_circRNA_103868	uc010ixi.1	SMA
ASCRP3000221	0.00485653	0.0471437	2.41867	up	hsa_circRNA_104766	NM_018449	UBAP2
ASCRP3000226	0.0200208	0.0719691	2.41817	up	hsa_circRNA_105043	NM_001363	DKC1
ASCRP3000228	0.00378759	0.0453788	2.46688	up	hsa_circRNA_406051	NM_004457	ACSL3
ASCRP3000229	0.00256092	0.0442557	2.50401	up	hsa_circRNA_102923	NM_004457	ACSL3
ASCRP3000247	0.0442315	0.106113	2.21522	up	hsa_circRNA_101648	NM_003870	IQGAP1
ASCRP3000274	0.00758315	0.0513723	2.10859	up	hsa_circRNA_034125	uc001yxh.1	SNURF-SNRPN
ASCRP3000281	0.00285699	0.0442557	2.29921	up	hsa_circRNA_401170	NM_144595	SLAIN1
ASCRP3000282	0.00260169	0.0442557	2.78529	up	hsa_circRNA_101603	NM_000126	ETFA
ASCRP3000283	0.000678165	0.0441113	3.16135	up	hsa_circRNA_006345	NM_005772	RCL1
ASCRP3000292	0.00105034	0.0441113	2.1287	up	hsa_circRNA_100067	NM_032341	DDI2
ASCRP3000322	0.0418143	0.102889	2.17818	up	hsa_circRNA_100594	NR_110767	TIMM23B
ASCRP3000331	0.00659872	0.0495068	2.09981	up	hsa_circRNA_103492	NM_007282	RNF13
ASCRP3000337	0.0175097	0.0684466	2.92333	up	hsa_circRNA_100517	NM_003431	ZNF124
ASCRP3000344	0.000925387	0.0441113	8.46593	up	hsa_circRNA_004650	NM_138371	PCED1B
ASCRP3000348	0.0102584	0.0564189	2.81049	up	hsa_circRNA_049637	NM_004343	CALR
ASCRP3000354	0.00087207	0.0441113	2.2742	up	hsa_circRNA_104054	NM_006567	FARS2
ASCRP3000358	0.00295285	0.0442557	4.97732	up	hsa_circRNA_028826	NM_006836	GCN1L1
ASCRP3000363	0.0160813	0.0661622	3.75435	up	hsa_circRNA_100080	NM_016287	HP1BP3
ASCRP3000367	0.00289479	0.0442557	4.01239	up	hsa_circRNA_404643	NM_002646	PIK3C2B
ASCRP3000384	0.000644188	0.0441113	8.58435	up	hsa_circRNA_000166	NR_002312	RPPH1
ASCRP3000389	0.0314658	0.0880489	2.31504	up	hsa_circRNA_102517	NM_005499	UBA2
ASCRP3000433	0.00197884	0.0441113	4.23457	up	hsa_circRNA_401976	uc002lgv.1	LOC100505549
ASCRP3000438	0.0139366	0.0625647	2.43747	up	hsa_circRNA_043650	NM_005801	EIF1
ASCRP3000459	0.0243623	0.0779878	2.35165	up	hsa_circRNA_075671	NM_004973	JARID2
ASCRP3000476	0.0362456	0.0947999	5.546	up	hsa_circRNA_087856	NM_002874	RAD23B
ASCRP3000479	0.0191123	0.0709362	2.39217	up	hsa_circRNA_105023	NM_012216	MID2
ASCRP3000487	0.0474116	0.110472	2.08407	up	hsa_circRNA_101608	NM_000126	ETFA
ASCRP3000495	0.00195967	0.0441113	5.76438	up	hsa_circRNA_102027	NM_015355	SUZ12
ASCRP3000497	0.00379236	0.0453788	3.05439	up	hsa_circRNA_103740	NM_144643	SCLT1
ASCRP3000515	0.0309889	0.0873496	2.17169	up	hsa_circRNA_102927	NM_032276	RHBDD1
ASCRP3000528	0.00881934	0.0544257	5.93056	up	hsa_circRNA_015524	NM_005819	STX6
ASCRP3000537	0.027904	0.0828171	2.20728	up	hsa_circRNA_001937	ENST00000447540	CHD9
ASCRP3000554	0.00648097	0.0493944	3.07353	up	hsa_circRNA_406091	NM_032501	ACSS1
ASCRP3000566	0.0134431	0.0616439	5.11937	up	hsa_circRNA_062557	NM_213720	CHCHD10
ASCRP3000579	0.0484459	0.112006	2.02994	up	hsa_circRNA_100213	NM_003035	STIL
ASCRP3000582	0.0034857	0.0450859	2.33276	up	hsa_circRNA_017215	NR_029401	LINC01347
ASCRP3000585	0.000672258	0.0441113	2.59774	up	hsa_circRNA_102726	NM_018062	FANCL
ASCRP3000589	0.00459032	0.0467909	2.15539	up	hsa_circRNA_101343	NM_013448	BAZ1A
ASCRP3000599	0.00542832	0.0479962	4.10863	up	hsa_circRNA_100363	NM_005998	CCT3
ASCRP3000607	0.0084239	0.0537192	2.52894	up	hsa_circRNA_401965	NM_015559	SETBP1
ASCRP3000613	0.0102809	0.0564657	2.16137	up	hsa_circRNA_003998	NM_006420	ARFGEF2
ASCRP3000614	0.00452374	0.046788	4.47873	up	hsa_circRNA_066970	NM_018456	EAF2
ASCRP3000615	0.000112012	0.0390919	2.52779	up	hsa_circRNA_102711	NM_002706	PPM1B
ASCRP3000621	0.0018377	0.0441113	3.17259	up	hsa_circRNA_402608	NM_006420	ARFGEF2
ASCRP3000634	0.0205358	0.0723449	9.5377	up	hsa_circRNA_021714	NM_000610	CD44
ASCRP3000635	0.00467916	0.0467987	2.60121	up	hsa_circRNA_000624	ENST00000225388	NUFIP2
ASCRP3000642	0.00333655	0.0448918	2.23727	up	hsa_circRNA_049851	TCONS_00026750	XLOC_012981
ASCRP3000649	0.0331264	0.0904358	2.32218	up	hsa_circRNA_104527	NM_170606	KMT2C
ASCRP3000659	0.000757463	0.0441113	2.45816	up	hsa_circRNA_103344	NM_014159	SETD2
ASCRP3000660	0.0300967	0.086192	2.18273	up	hsa_circRNA_001314	NM_015224	FAM208A
ASCRP3000673	0.0349202	0.0929687	5.31459	up	hsa_circRNA_101098	NM_002392	MDM2
ASCRP3000676	0.00479303	0.0471415	3.25084	up	hsa_circRNA_406353	ENST00000509201	RP11-93K22.6
ASCRP3000700	0.00202246	0.0442557	2.71143	up	hsa_circRNA_102595	NM_001010851	ZNF766
ASCRP3000703	0.00441635	0.0466567	2.77009	up	hsa_circRNA_101533	NM_024755	SLTM
ASCRP3000705	0.010252	0.0564189	2.09179	up	hsa_circRNA_036783	uc002bpe.1	TTLL13
ASCRP3000757	0.0051402	0.047671	3.68404	up	hsa_circRNA_041630	ENST00000225655	PFN1
ASCRP3000772	0.0101638	0.0563805	5.74626	up	hsa_circRNA_076700	uc003oyv.3	TNFRSF21
ASCRP3000797	0.0377737	0.097075	2.77678	up	hsa_circRNA_102898	NM_177538	CYP20A1
ASCRP3000810	0.032865	0.089953	4.02027	up	hsa_circRNA_103887	NM_138782	FCHO2
ASCRP3000812	0.00165911	0.0441113	3.78745	up	hsa_circRNA_001810	NM_006540	NCOA2
ASCRP3000819	0.00265096	0.0442557	2.68871	up	hsa_circRNA_101869	NM_014761	IST1
ASCRP3000832	0.00651673	0.0494205	4.01178	up	hsa_circRNA_404514	NM_024646	ZYG11B
ASCRP3000856	0.00295002	0.0442557	2.74401	up	hsa_circRNA_010015	NM_004753	DHRS3
ASCRP3000880	0.0438526	0.105707	2.23689	up	hsa_circRNA_005704	NM_001009608	SLX4IP
ASCRP3000887	0.00480224	0.0471415	14.1375	up	hsa_circRNA_101102	NM_022456	RAB3IP
ASCRP3000912	0.00924871	0.0548112	2.00309	up	hsa_circRNA_100190	NM_014947	FOXJ3
ASCRP3000925	0.00122125	0.0441113	2.08098	up	hsa_circRNA_102973	NM_014808	FARP2
ASCRP3000950	0.00176403	0.0441113	2.73364	up	hsa_circRNA_401230	NM_021249	SNX6
ASCRP3000993	0.0425839	0.10389	14.8044	up	hsa_circRNA_104981	NM_000381	MID1
ASCRP3001005	0.00038589	0.042893	6.5522	up	hsa_circRNA_047274	NM_153211	TTC39C
ASCRP3001006	0.0202066	0.072156	2.09032	up	hsa_circRNA_403356	NM_032380	GFM2
ASCRP3001011	0.0194216	0.0711556	2.14993	up	hsa_circRNA_102510	NM_015578	LSM14A
ASCRP3001025	0.000439069	0.0429355	2.66191	up	hsa_circRNA_102034	NM_018307	RHOT1
ASCRP3001026	0.0301953	0.0862803	2.31133	up	hsa_circRNA_104072	NM_005124	NUP153
ASCRP3001038	0.0319539	0.0888801	2.14661	up	hsa_circRNA_008584	ENST00000332175	PTPRM
ASCRP3001051	0.0359272	0.0942294	2.56775	up	hsa_circRNA_102658	NM_015955	MEMO1
ASCRP3001060	0.00485307	0.0471437	4.67438	up	hsa_circRNA_004466	NM_003668	MAPKAPK5
ASCRP3001066	0.00484391	0.0471437	2.00248	up	hsa_circRNA_102047	NM_198838	ACACA
ASCRP3001077	0.0127847	0.0605988	2.65869	up	hsa_circRNA_008805	NM_001199417	ARHGAP23
ASCRP3001081	0.00811468	0.0528182	2.14742	up	hsa_circRNA_071374	NM_007246	KLHL2
ASCRP3001110	0.0062955	0.0491144	2.32856	up	hsa_circRNA_104233	NM_014892	SCAF8
ASCRP3001168	0.000374607	0.042893	3.30931	up	hsa_circRNA_009110	NM_052911	ESCO1
ASCRP3001182	0.00196478	0.0441113	2.20287	up	hsa_circRNA_103642	NM_030917	FIP1L1
ASCRP3001194	0.0144792	0.0633986	2.54761	up	hsa_circRNA_102525	NM_005499	UBA2
ASCRP3001208	0.0303008	0.0864068	9.77284	up	hsa_circRNA_104327	NM_032581	FAM126A
ASCRP3001210	0.00763554	0.0515313	2.07675	up	hsa_circRNA_006471	NM_016581	ECSIT
ASCRP3001214	0.00448027	0.0467619	2.27397	up	hsa_circRNA_102372	NM_007195	POLI
ASCRP3001216	0.0248423	0.0784243	8.41882	up	hsa_circRNA_101103	NM_014515	CNOT2
ASCRP3001232	0.00648999	0.0493944	4.40485	up	hsa_circRNA_101462	NM_000462	UBE3A
ASCRP3001251	0.0235993	0.0770544	2.63658	up	hsa_circRNA_104518	NM_001203248	EZH2
ASCRP3001252	0.0229484	0.0759721	2.57829	up	hsa_circRNA_103251	NM_013236	ATXN10
ASCRP3001260	0.000625617	0.0441113	2.49938	up	hsa_circRNA_100491	NM_014801	PCNXL2
ASCRP3001274	0.00835517	0.0536061	2.32349	up	hsa_circRNA_103337	NM_016598	ZDHHC3
ASCRP3001276	0.0111123	0.0579027	2.23835	up	hsa_circRNA_102568	NM_031417	MARK4
ASCRP3001324	0.0101967	0.0564189	3.78569	up	hsa_circRNA_000581	NR_038354	WDR20
ASCRP3001354	0.0360305	0.0943744	2.35807	up	hsa_circRNA_101520	NM_017672	TRPM7
ASCRP3001360	0.0136958	0.0618565	2.03942	up	hsa_circRNA_100880	NM_015242	ARAP1
ASCRP3001361	0.0234279	0.076785	2.22657	up	hsa_circRNA_104175	NM_001634	AMD1
ASCRP3001362	0.0202083	0.072156	3.61793	up	hsa_circRNA_406896	NR_045597	PDE10A
ASCRP3001381	0.0343898	0.0921379	2.08142	up	hsa_circRNA_005882	NM_013233	STK39
ASCRP3001392	0.0223354	0.075101	2.87939	up	hsa_circRNA_103959	NM_001903	CTNNA1
ASCRP3001395	0.00168081	0.0441113	4.20176	up	hsa_circRNA_007135	NM_198097	CCZ1B
ASCRP3001396	0.00139534	0.0441113	2.55359	up	hsa_circRNA_402675	NM_002626	PFKL
ASCRP3001402	0.000972987	0.0441113	3.71622	up	hsa_circRNA_005791	NM_015316	PPP1R13B
ASCRP3001403	0.0010828	0.0441113	3.12641	up	hsa_circRNA_103323	NM_013374	PDCD6IP
ASCRP3001427	0.0207979	0.0728324	3.18544	up	hsa_circRNA_104851	NM_002874	RAD23B
ASCRP3001436	0.00715208	0.0505466	2.09392	up	hsa_circRNA_003137	NM_001904	CTNNB1
ASCRP3001473	0.00837742	0.0536417	3.01	up	hsa_circRNA_003333	NM_018349	MCTP2
ASCRP3001496	0.000277128	0.042893	5.87284	up	hsa_circRNA_100355	NM_004632	DAP3
ASCRP3001500	0.0430532	0.10459	4.30392	up	hsa_circRNA_104852	NM_002874	RAD23B
ASCRP3001506	0.00378765	0.0453788	2.49692	up	hsa_circRNA_102254	NM_005993	TBCD
ASCRP3001507	0.00615509	0.048877	2.59625	up	hsa_circRNA_101286	NM_006260	DNAJC3
ASCRP3001525	0.0161397	0.0662347	2.8655	up	hsa_circRNA_068697	NM_004087	DLG1
ASCRP3001526	0.00291921	0.0442557	5.53828	up	hsa_circRNA_405036	NM_172240	POC1B
ASCRP3001539	0.0142712	0.0633825	7.32955	up	hsa_circRNA_404833	NM_016320	NUP98
ASCRP3001544	0.0416074	0.102652	2.49312	up	hsa_circRNA_101189	NM_144668	WDR66
ASCRP3001557	0.0019371	0.0441113	2.65183	up	hsa_circRNA_001440	NM_144643	SCLT1
ASCRP3001573	0.000390051	0.042893	2.0398	up	hsa_circRNA_004506	NM_016630	SPG21
ASCRP3001576	0.0113817	0.0582013	6.68606	up	hsa_circRNA_104742	NM_001010887	ACER2
ASCRP3001579	0.0134535	0.0616439	2.53637	up	hsa_circRNA_104588	NM_025151	RAB11FIP1
ASCRP3001584	0.0109778	0.057642	3.57236	up	hsa_circRNA_100269	NM_012302	LPHN2
ASCRP3001602	0.00073108	0.0441113	3.7739	up	hsa_circRNA_101068	NM_004302	ACVR1B
ASCRP3001603	0.00910763	0.0548112	2.247	up	hsa_circRNA_102516	NM_005499	UBA2
ASCRP3001605	0.0327181	0.0897885	2.34014	up	hsa_circRNA_100977	NM_015313	ARHGEF12
ASCRP3001609	0.0171727	0.0678396	6.1534	up	hsa_circRNA_004390	NM_012152	LPAR3
ASCRP3001613	0.00586901	0.0484902	2.20884	up	hsa_circRNA_052535	NM_003887	ASAP2
ASCRP3001624	0.0458828	0.108401	6.18994	up	hsa_circRNA_104328	NM_032581	FAM126A
ASCRP3001643	0.0236202	0.077081	2.99682	up	hsa_circRNA_001788	NM_007198	PROSC
ASCRP3001677	0.00106677	0.0441113	2.16679	up	hsa_circRNA_100578	NM_032844	MASTL
ASCRP3001681	0.0013795	0.0441113	2.48936	up	hsa_circRNA_401821	NM_017643	MBTD1
ASCRP3001705	0.0272601	0.08198	2.69979	up	hsa_circRNA_101044	NM_016488	PPHLN1
ASCRP3001719	0.0073329	0.0509283	2.37049	up	hsa_circRNA_010096	NM_017556	FBLIM1
ASCRP3001724	0.00370539	0.0453788	2.38132	up	hsa_circRNA_104754	NM_017811	UBE2R2
ASCRP3001726	0.0392085	0.0992222	2.41011	up	hsa_circRNA_103359	NM_003074	SMARCC1
ASCRP3001731	0.00374587	0.0453788	2.1458	up	hsa_circRNA_103938	NM_014423	AFF4
ASCRP3001777	0.0107947	0.0574103	2.42576	up	hsa_circRNA_100066	NM_032341	DDI2
ASCRP3001791	0.0045064	0.0467619	3.28972	up	hsa_circRNA_001531	NM_002154	HSPA4
ASCRP3001809	0.0208775	0.0729437	2.37652	up	hsa_circRNA_102628	NM_015909	NBAS
ASCRP3001810	0.00305879	0.0448052	2.23091	up	hsa_circRNA_104414	NM_007155	ZP3
ASCRP3001821	0.00135731	0.0441113	2.5131	up	hsa_circRNA_101559	NM_006660	CLPX
ASCRP3001833	0.0189628	0.0706738	3.64446	up	hsa_circRNA_102962	NM_004544	NDUFA10
ASCRP3001853	0.00468993	0.0467987	3.07694	up	hsa_circRNA_002789	NM_016001	UTP18
ASCRP3001867	0.00969166	0.0554567	3.76965	up	hsa_circRNA_101232	NM_153251	ZDHHC20
ASCRP3001881	0.000981319	0.0441113	2.30654	up	hsa_circRNA_083946	NM_025151	RAB11FIP1
ASCRP3001891	0.00360541	0.0453788	2.18287	up	hsa_circRNA_403764	NM_000535	PMS2
ASCRP3001905	0.0130144	0.0609117	2.23404	up	hsa_circRNA_062556	NM_213720	CHCHD10
ASCRP3001914	0.00946163	0.0550934	2.17045	up	hsa_circRNA_101243	NM_175854	PAN3
ASCRP3001916	0.00332945	0.0448918	2.33113	up	hsa_circRNA_104507	NM_022740	HIPK2
ASCRP3001933	0.0376723	0.0969111	3.17369	up	hsa_circRNA_003394	NM_024989	PGAP1
ASCRP3001979	0.00858368	0.0540023	2.89286	up	hsa_circRNA_101484	NM_017553	INO80
ASCRP3001984	0.0115504	0.058582	2.20168	up	hsa_circRNA_101993	NM_002767	PRPSAP2
ASCRP3001989	0.0291684	0.0847229	2.41072	up	hsa_circRNA_049948	NM_004145	MYO9B
ASCRP3002001	0.0109856	0.057642	3.25194	up	hsa_circRNA_101287	NM_020121	UGGT2
ASCRP3002022	0.0264675	0.0808941	2.27475	up	hsa_circRNA_102110	NM_002265	KPNB1
ASCRP3002024	0.0117671	0.0589112	2.25742	up	hsa_circRNA_103863	NM_031966	CCNB1
ASCRP3002028	0.0163545	0.0665977	2.66479	up	hsa_circRNA_100050	NM_002685	EXOSC10
ASCRP3002057	0.0162267	0.0663976	2.09142	up	hsa_circRNA_103571	uc003fyk.2	LRCH3
ASCRP3002066	0.00425164	0.0463206	5.14398	up	hsa_circRNA_104669	NM_024915	GRHL2
ASCRP3002069	0.0381898	0.0977498	2.22677	up	hsa_circRNA_100637	NM_018999	CCSER2
ASCRP3002093	0.0127188	0.0605652	2.77613	up	hsa_circRNA_001831	NM_015356	SCRIB
ASCRP3002105	0.00532215	0.0479415	6.82591	up	hsa_circRNA_405805	NM_020719	PRR12
ASCRP3002122	0.000733528	0.0441113	3.99411	up	hsa_circRNA_101463	NM_000462	UBE3A
ASCRP3002131	0.00099475	0.0441113	3.77226	up	hsa_circRNA_100280	NR_034089	LOC100131564
ASCRP3002132	0.00430045	0.0465082	2.1099	up	hsa_circRNA_103775	NM_031953	SNX25
ASCRP3002147	0.00412793	0.0462033	2.34219	up	hsa_circRNA_402505	NM_030768	ILKAP
ASCRP3002176	0.000490471	0.0435363	8.50005	up	hsa_circRNA_000585	NR_002312	RPPH1
ASCRP3002179	0.0158406	0.0657216	4.15447	up	hsa_circRNA_008068	NM_032116	KATNAL1
ASCRP3002180	0.00364074	0.0453788	4.96193	up	hsa_circRNA_102097	NM_014834	LRRC37A
ASCRP3002187	0.000912372	0.0441113	2.90621	up	hsa_circRNA_037809	NM_024997	ATF7IP2
ASCRP3002219	0.0371454	0.0961346	2.27033	up	hsa_circRNA_008498	NM_020718	USP31
ASCRP3002220	0.0429567	0.104468	2.82598	up	hsa_circRNA_001468	NM_015335	MED13L
ASCRP3002221	3.12041e-06	0.0152582	3.78368	up	hsa_circRNA_007919	NM_001092	ABR
ASCRP3002222	0.0165382	0.0668587	2.06207	up	hsa_circRNA_103008	NM_012255	XRN2
ASCRP3002248	0.00202826	0.0442557	2.1651	up	hsa_circRNA_006560	ENST00000466854	CCDC58
ASCRP3002256	0.00882715	0.0544394	2.07889	up	hsa_circRNA_101288	NM_005766	FARP1
ASCRP3002263	0.0247426	0.0783147	2.22112	up	hsa_circRNA_001263	NM_018184	ARL8B
ASCRP3002277	0.0022514	0.0442557	2.17148	up	hsa_circRNA_101823	NM_016284	CNOT1
ASCRP3002284	0.0277049	0.0825874	2.13288	up	hsa_circRNA_101019	NM_153207	AEBP2
ASCRP3002289	0.00149536	0.0441113	3.25381	up	hsa_circRNA_081379	NM_003439	ZKSCAN1
ASCRP3002309	0.00546078	0.0479962	2.91735	up	hsa_circRNA_101054	NM_003076	SMARCD1
ASCRP3002319	0.0161012	0.0661622	3.7434	up	hsa_circRNA_104706	NM_005607	PTK2
ASCRP3002331	0.00610924	0.0487119	2.40747	up	hsa_circRNA_100895	NM_016578	RSF1
ASCRP3002335	0.000988315	0.0441113	2.60849	up	hsa_circRNA_001535	ENST00000411938	NAA38
ASCRP3002350	0.0024064	0.0442557	3.51241	up	hsa_circRNA_103570	NM_032773	LRCH3
ASCRP3002355	0.00135617	0.0441113	2.06097	up	hsa_circRNA_007927	NR_002206	GTF2IP1
ASCRP3002359	0.00258645	0.0442557	7.57802	up	hsa_circRNA_103230	NM_000026	ADSL
ASCRP3002375	0.00772547	0.0517341	2.59902	up	hsa_circRNA_103242	NM_024821	CCDC134
ASCRP3002410	0.0145715	0.0634265	2.56404	up	hsa_circRNA_100375	NM_012474	UCK2
ASCRP3002411	0.0234364	0.0767923	2.10022	up	hsa_circRNA_100197	NM_024066	ERI3
ASCRP3002418	0.0104695	0.0568304	5.81419	up	hsa_circRNA_401782	NM_003487	TAF15
ASCRP3002428	0.00555692	0.0482529	2.43505	up	hsa_circRNA_009677	NM_032368	LZIC
ASCRP3002443	0.0104513	0.0568304	2.08704	up	hsa_circRNA_017969	NM_005028	PIP4K2A
ASCRP3002455	0.00933676	0.0548293	2.42589	up	hsa_circRNA_100402	NM_022457	RFWD2
ASCRP3002467	0.00226172	0.0442557	3.58298	up	hsa_circRNA_404954	ENST00000501371	CACNA1C-AS1
ASCRP3002519	0.0148999	0.0639238	3.15837	up	hsa_circRNA_004045	NM_004046	ATP5A1
ASCRP3002520	0.0140585	0.0629149	2.33895	up	hsa_circRNA_101408	NM_015072	TTLL5
ASCRP3002535	0.00653171	0.0494205	3.54663	up	hsa_circRNA_043599	NM_002276	KRT19
ASCRP3002573	0.00675056	0.0500152	2.00441	up	hsa_circRNA_100357	NM_032292	GON4L
ASCRP3002580	7.79531e-05	0.0361122	2.46252	up	hsa_circRNA_100152	NM_178547	ZBTB8OS
ASCRP3002585	0.0372713	0.0963228	2.83996	up	hsa_circRNA_103091	NM_000782	CYP24A1
ASCRP3002590	0.0102362	0.0564189	3.48005	up	hsa_circRNA_001959	NM_016463	CXXC5
ASCRP3002603	0.0161077	0.0661622	2.16297	up	hsa_circRNA_104039	NM_006098	GNB2L1
ASCRP3002646	0.0212643	0.0735405	2.24775	up	hsa_circRNA_102298	NM_005134	PPP4R1
ASCRP3002652	0.00847197	0.053813	3.33643	up	hsa_circRNA_104820	NM_014612	FAM120A
ASCRP3002670	0.00985527	0.0557044	3.74646	up	hsa_circRNA_104444	NM_001097615	POLR2J3
ASCRP3002671	0.00914726	0.0548112	3.57849	up	hsa_circRNA_081710	NM_032959	POLR2J2
ASCRP3002672	0.0132534	0.0613134	2.01944	up	hsa_circRNA_100420	NM_144977	DENND1B
ASCRP3002685	0.0464949	0.109145	3.44066	up	hsa_circRNA_100796	NM_000610	CD44
ASCRP3002687	0.000394014	0.042893	3.09252	up	hsa_circRNA_007081	NM_002737	PRKCA
ASCRP3002693	0.00655751	0.0494761	2.33107	up	hsa_circRNA_404558	NM_013386	SLC25A24
ASCRP3002707	0.0156284	0.0653356	2.25681	up	hsa_circRNA_402931	NM_032839	DIRC2
ASCRP3002735	0.00147435	0.0441113	2.96635	up	hsa_circRNA_102360	NM_005901	SMAD2
ASCRP3002739	0.00256794	0.0442557	2.53847	up	hsa_circRNA_100417	NM_001357	DHX9
ASCRP3002762	0.0233655	0.0766637	2.11904	up	hsa_circRNA_101173	NM_006861	RAB35
ASCRP3002777	0.0453911	0.107787	3.35234	up	hsa_circRNA_037798	NM_014316	CARHSP1
ASCRP3002787	0.00467466	0.0467987	2.41215	up	hsa_circRNA_406280	ENST00000464168	USP4
ASCRP3002806	0.00279916	0.0442557	3.09602	up	hsa_circRNA_104341	NR_036680	DPY19L1P1
ASCRP3002821	0.0116467	0.0587388	2.3503	up	hsa_circRNA_023216	NM_002335	LRP5
ASCRP3002824	0.006319	0.0491144	3.48749	up	hsa_circRNA_001185	NM_005534	IFNGR2
ASCRP3002829	0.0137094	0.0618663	3.99752	up	hsa_circRNA_104300	NM_006908	RAC1
ASCRP3002832	0.00737457	0.0509546	2.27792	up	hsa_circRNA_061405	NM_003253	TIAM1
ASCRP3002833	0.0297837	0.0856188	2.05701	up	hsa_circRNA_020990	NM_032127	FAM160A2
ASCRP3002835	0.00565963	0.0484413	2.43455	up	hsa_circRNA_405813	NR_030215	MIR520H
ASCRP3002840	0.00578026	0.0484468	2.4133	up	hsa_circRNA_035301	NM_002748	MAPK6
ASCRP3002846	1.92991e-05	0.0333434	2.56944	up	hsa_circRNA_101238	NM_175854	PAN3
ASCRP3002881	0.00198692	0.0441113	2.02959	up	hsa_circRNA_104866	NM_057159	LPAR1
ASCRP3002882	0.0326613	0.0897459	2.74778	up	hsa_circRNA_403876	NM_014891	PDAP1
ASCRP3002891	0.00688894	0.0501897	2.07049	up	hsa_circRNA_103152	NM_001290046	CECR2
ASCRP3002892	0.0248885	0.0784676	2.03561	up	hsa_circRNA_102456	NM_013433	TNPO2
ASCRP3002893	0.00313268	0.0448843	4.35827	up	hsa_circRNA_102894	NM_003879	CFLAR
ASCRP3002897	0.0146866	0.0635948	4.32955	up	hsa_circRNA_104722	NM_000445	PLEC
ASCRP3002906	0.00839136	0.0536674	5.07014	up	hsa_circRNA_103714	NM_005443	PAPSS1
ASCRP3002910	0.00263228	0.0442557	4.45222	up	hsa_circRNA_406652	ENST00000505123	PRR16
ASCRP3002926	0.0235597	0.0769676	3.07221	up	hsa_circRNA_100156	NM_153341	RNF19B
ASCRP3002927	0.000524806	0.0437725	3.92448	up	hsa_circRNA_100053	NM_014874	MFN2
ASCRP3002932	0.0129675	0.0609117	2.45971	up	hsa_circRNA_074368	NM_015071	ARHGAP26
ASCRP3002950	0.0250121	0.078693	2.24696	up	hsa_circRNA_101002	NM_002046	GAPDH
ASCRP3002952	0.00114451	0.0441113	2.42931	up	hsa_circRNA_103395	NM_001660	ARF4
ASCRP3002969	0.00559555	0.0483148	2.66498	up	hsa_circRNA_001219	NM_021090	MTMR3
ASCRP3002974	0.0226792	0.0756166	2.22421	up	hsa_circRNA_404870	ENST00000303459	METTL15
ASCRP3002976	0.00112419	0.0441113	2.09033	up	hsa_circRNA_102477	NM_004145	MYO9B
ASCRP3003002	0.00462507	0.0467909	5.84482	up	hsa_circRNA_400945	NM_030674	SLC38A1
ASCRP3003010	0.00608154	0.0487119	2.6974	up	hsa_circRNA_100016	NM_002074	GNB1
ASCRP3003015	0.0028809	0.0442557	2.007	up	hsa_circRNA_103362	NM_003074	SMARCC1
ASCRP3003030	0.00188409	0.0441113	6.71696	up	hsa_circRNA_002172	NR_002312	RPPH1
ASCRP3003037	0.0202045	0.072156	3.1555	up	hsa_circRNA_102300	NM_003574	VAPA
ASCRP3003039	0.00292622	0.0442557	2.19219	up	hsa_circRNA_008706	NM_007203	PALM2-AKAP2
ASCRP3003063	0.0370289	0.0959552	2.25798	up	hsa_circRNA_102424	NM_015015	KDM4B
ASCRP3003078	0.00655349	0.0494761	4.83602	up	hsa_circRNA_103297	NM_024827	HDAC11
ASCRP3003091	0.0132519	0.0613134	2.03671	up	hsa_circRNA_401636	NM_006599	NFAT5
ASCRP3003110	0.0248754	0.0784467	2.11558	up	hsa_circRNA_001609	NM_031466	TRAPPC9
ASCRP3003115	0.0353346	0.0935558	2.07952	up	hsa_circRNA_102054	uc010cvk.2	TBC1D3
ASCRP3003119	0.00314721	0.0448843	2.41071	up	hsa_circRNA_085946	NM_019037	EXOSC4
ASCRP3003120	0.00871747	0.0541997	2.27658	up	hsa_circRNA_100371	NM_003001	SDHC
ASCRP3003121	0.00169059	0.0441113	2.06136	up	hsa_circRNA_405751	NM_015016	MAST3
ASCRP3003127	0.0270516	0.0817	2.19105	up	hsa_circRNA_005778	NM_001746	CANX
ASCRP3003138	0.000122739	0.0401189	3.96358	up	hsa_circRNA_103574	uc003fyk.2	LRCH3
ASCRP3003159	0.0135564	0.061752	2.36299	up	hsa_circRNA_102712	NM_018079	SRBD1
ASCRP3003185	0.00121523	0.0441113	2.83938	up	hsa_circRNA_104677	NM_024295	DERL1
ASCRP3003198	0.0185948	0.0703428	3.12377	up	hsa_circRNA_102100	NM_001256	CDC27
ASCRP3003202	0.0134715	0.0616439	2.50945	up	hsa_circRNA_017675	NM_005174	ATP5C1
ASCRP3003219	0.00115274	0.0441113	2.84127	up	hsa_circRNA_103754	NM_006726	LRBA
ASCRP3003226	0.0160103	0.0659722	3.79366	up	hsa_circRNA_014213	NM_003125	SPRR1B
ASCRP3003258	0.00413394	0.0462033	3.22675	up	hsa_circRNA_101516	NM_002041	GABPB1
ASCRP3003263	0.0166612	0.0671464	2.25744	up	hsa_circRNA_104384	NM_014478	CRCP
ASCRP3003280	0.000515062	0.0436472	3.72566	up	hsa_circRNA_002011	NM_024611	ICE2
ASCRP3003292	0.002986	0.0442557	4.48961	up	hsa_circRNA_103598	NM_020773	TBC1D14
ASCRP3003313	0.022038	0.0748202	2.22414	up	hsa_circRNA_400062	ENST00000374980	EIF2S2
ASCRP3003317	0.00138588	0.0441113	2.32895	up	hsa_circRNA_016266	NM_004759	MAPKAPK2
ASCRP3003321	0.046242	0.108844	2.26285	up	hsa_circRNA_104056	NM_001003698	RREB1
ASCRP3003325	0.0164722	0.0668587	2.33299	up	hsa_circRNA_101504	NM_005313	PDIA3
ASCRP3003334	0.0129445	0.0609117	10.5492	up	hsa_circRNA_407262	NR_034031	LOC389906
ASCRP3003336	0.00375676	0.0453788	2.18701	up	hsa_circRNA_402717	NM_021090	MTMR3
ASCRP3003345	0.0108648	0.0575804	2.83469	up	hsa_circRNA_001588	NM_003545	HIST1H4E
ASCRP3003346	0.003989	0.0459957	2.35536	up	hsa_circRNA_104254	NM_020823	TMEM181
ASCRP3003361	0.00179092	0.0441113	2.42491	up	hsa_circRNA_102152	NM_020748	INTS2
ASCRP3003374	0.0126552	0.0605425	2.15752	up	hsa_circRNA_074537	NM_005617	RPS14
ASCRP3003406	0.00457936	0.0467909	2.26803	up	hsa_circRNA_406104	NM_016436	PHF20
ASCRP3003409	0.0123909	0.0600539	2.34624	up	hsa_circRNA_104575	NM_001979	EPHX2
ASCRP3003412	0.00248192	0.0442557	2.4955	up	hsa_circRNA_103365	NM_003074	SMARCC1
ASCRP3003413	0.00225371	0.0442557	3.89349	up	hsa_circRNA_092558	NM_021066	HIST1H2AJ
ASCRP3003414	0.00565675	0.0484413	3.43377	up	hsa_circRNA_101445	NM_002376	MARK3
ASCRP3003417	0.0112752	0.0580644	2.05262	up	hsa_circRNA_089863	NM_001649	SHROOM2
ASCRP3003438	0.00205133	0.0442557	2.863	up	hsa_circRNA_103605	NM_001290	LDB2
ASCRP3003446	0.0315473	0.088175	2.1383	up	hsa_circRNA_104612	NM_002027	FNTA
ASCRP3003449	0.00593517	0.0487119	2.77588	up	hsa_circRNA_103762	NM_032117	MND1
ASCRP3003458	0.0435101	0.105246	2.21514	up	hsa_circRNA_101835	NM_004555	NFATC3
ASCRP3003461	0.00959628	0.0551944	2.64253	up	hsa_circRNA_001580	NM_153042	KDM1B
ASCRP3003467	0.00658924	0.0495066	2.74707	up	hsa_circRNA_104946	NM_013318	PRRC2B
ASCRP3003473	0.0189827	0.070678	2.41429	up	hsa_circRNA_003943	NM_198097	CCZ1B
ASCRP3003476	0.0471742	0.110076	3.28246	up	hsa_circRNA_101675	NM_003345	UBE2I
ASCRP3003481	0.036637	0.0954114	2.09238	up	hsa_circRNA_405984	ENST00000444537	COBLL1
ASCRP3003485	0.018085	0.0693688	2.94394	up	hsa_circRNA_103442	NM_002093	GSK3B
ASCRP3003500	0.0139352	0.0625647	2.04366	up	hsa_circRNA_079990	NR_003655	POLR2J4
ASCRP3003501	0.0382206	0.0977803	2.42359	up	hsa_circRNA_101900	NM_017869	BANP
ASCRP3003519	0.0311076	0.0874601	2.13655	up	hsa_circRNA_402197	NM_017964	SLC30A6
ASCRP3003532	0.00242634	0.0442557	3.12357	up	hsa_circRNA_105035	NM_000202	IDS
ASCRP3003544	0.00629555	0.0491144	2.59625	up	hsa_circRNA_007630	NM_021038	MBNL1
ASCRP3003560	0.00258422	0.0442557	2.77149	up	hsa_circRNA_019646	NM_024541	C10orf76
ASCRP3003565	0.00284693	0.0442557	2.93322	up	hsa_circRNA_100090	NM_001397	ECE1
ASCRP3003567	0.00193725	0.0441113	2.78723	up	hsa_circRNA_026813	NM_001982	ERBB3
ASCRP3003574	0.00120029	0.0441113	3.85204	up	hsa_circRNA_031147	NM_004500	HNRNPC
ASCRP3003587	0.0170054	0.0676301	2.41406	up	hsa_circRNA_002561	NM_017730	QRICH1
ASCRP3003607	0.00412676	0.0462033	4.85137	up	hsa_circRNA_100472	NM_053052	SNAP47
ASCRP3003611	0.00543707	0.0479962	2.64306	up	hsa_circRNA_000967	NM_014480	ZNF544
ASCRP3003631	0.0244992	0.0780866	2.04405	up	hsa_circRNA_002444	NM_005500	SAE1
ASCRP3003635	0.0091349	0.0548112	4.12997	up	hsa_circRNA_103994	NM_015465	GEMIN5
ASCRP3003638	0.0333999	0.0907186	2.67334	up	hsa_circRNA_103829	NM_002130	HMGCS1
ASCRP3003639	0.0240434	0.0775055	2.06963	up	hsa_circRNA_102971	NM_014808	FARP2
ASCRP3003646	0.00277016	0.0442557	3.11232	up	hsa_circRNA_103412	NM_003848	SUCLG2
ASCRP3003651	0.0201293	0.0720846	2.64813	up	hsa_circRNA_102030	NM_015355	SUZ12
ASCRP3003655	0.00880117	0.0544039	2.00948	up	hsa_circRNA_088070	NM_005156	PTBP3
ASCRP3003692	0.00420149	0.0463206	2.31095	up	hsa_circRNA_100205	NM_021639	GPBP1L1
ASCRP3003696	0.00336568	0.0448918	2.32332	up	hsa_circRNA_038901	NM_001031827	BOLA2
ASCRP3003707	0.0117052	0.058862	2.05166	up	hsa_circRNA_103376	NM_005777	RBM6
ASCRP3003709	0.00471337	0.0468742	3.13759	up	hsa_circRNA_086159	NM_000973	RPL8
ASCRP3003718	0.0189378	0.0706241	3.05196	up	hsa_circRNA_060184	NM_006097	MYL9
ASCRP3003736	0.00729933	0.0508807	4.1247	up	hsa_circRNA_104664	NM_002568	PABPC1
ASCRP3003737	0.00245903	0.0442557	3.61248	up	hsa_circRNA_102995	NM_019095	CRLS1
ASCRP3003753	0.0386757	0.098431	2.32448	up	hsa_circRNA_102260	NM_005993	TBCD
ASCRP3003754	0.0203535	0.0721911	2.22567	up	hsa_circRNA_102255	NM_005993	TBCD
ASCRP3003795	0.00602198	0.0487119	2.35158	up	hsa_circRNA_101592	NM_003992	CLK3
ASCRP3003802	0.00541243	0.0479962	3.26359	up	hsa_circRNA_003391	NM_032873	UBASH3B
ASCRP3003846	0.00585035	0.0484902	2.63062	up	hsa_circRNA_104074	NM_005124	NUP153
ASCRP3003858	0.00252315	0.0442557	4.2268	up	hsa_circRNA_400064	ENST00000291576	PWP2
ASCRP3003886	0.00135383	0.0441113	5.84844	up	hsa_circRNA_000956	NM_001165899	PDE4D
ASCRP3003904	0.00948297	0.0551263	3.77272	up	hsa_circRNA_029930	NM_000059	BRCA2
ASCRP3003911	0.00638691	0.0492076	3.54703	up	hsa_circRNA_040097	NM_007014	WWP2
ASCRP3003919	0.0372264	0.0962804	2.53659	up	hsa_circRNA_036766	NM_020210	SEMA4B
ASCRP3003922	0.00168721	0.0441113	11.809	up	hsa_circRNA_400540	NM_018109	MTPAP
ASCRP3003927	0.0365897	0.0953551	2.49566	up	hsa_circRNA_101971	NM_032442	NEURL4
ASCRP3003929	0.00211426	0.0442557	2.8663	up	hsa_circRNA_063179	NM_000395	CSF2RB
ASCRP3003934	0.00235492	0.0442557	2.4523	up	hsa_circRNA_104692	NM_001247996	ASAP1
ASCRP3003941	0.0199851	0.0719131	2.98644	up	hsa_circRNA_036592	NR_003654	SCAND2P
ASCRP3003943	0.0138186	0.0622191	4.14884	up	hsa_circRNA_101138	NM_130466	UBE3B
ASCRP3003944	0.0261822	0.0805278	2.5997	up	hsa_circRNA_102526	NM_005499	UBA2
ASCRP3003983	0.00559289	0.0483148	3.19832	up	hsa_circRNA_100405	NM_170692	RASAL2
ASCRP3003988	0.00560322	0.0483347	2.50532	up	hsa_circRNA_101094	NM_020401	NUP107
ASCRP3004001	0.0109616	0.057642	2.10842	up	hsa_circRNA_066874	NM_016589	TIMMDC1
ASCRP3004030	0.00214492	0.0442557	3.28178	up	hsa_circRNA_104687	NR_046359	FAM49B
ASCRP3004032	0.00781493	0.0519306	2.98052	up	hsa_circRNA_009618	NM_001428	ENO1
ASCRP3004070	0.011153	0.0579654	3.63042	up	hsa_circRNA_405985	NR_045375	LOC100506124
ASCRP3004078	0.00262424	0.0442557	4.44672	up	hsa_circRNA_103244	NM_024821	CCDC134
ASCRP3004082	0.00351802	0.0453592	2.44611	up	hsa_circRNA_024246	NM_004398	DDX10
ASCRP3004084	0.00136477	0.0441113	4.24727	up	hsa_circRNA_092580	NM_024736	GSDMD
ASCRP3004100	0.0106069	0.0571478	2.39393	up	hsa_circRNA_102257	NM_005993	TBCD
ASCRP3004108	0.00579254	0.0484468	2.40094	up	hsa_circRNA_103669	NM_020859	SHROOM3
ASCRP3004112	0.0115527	0.058582	2.4341	up	hsa_circRNA_102593	NM_001256849	POLD1
ASCRP3004115	0.00449433	0.0467619	2.14099	up	hsa_circRNA_000880	NM_014649	SAFB2
ASCRP3004123	0.00836996	0.0536417	3.47644	up	hsa_circRNA_090920	NM_021783	EDA2R
ASCRP3004124	0.0252594	0.078912	2.14745	up	hsa_circRNA_400222	NM_021639	GPBP1L1
ASCRP3004131	0.00617632	0.0489739	4.88456	up	hsa_circRNA_100017	NM_002074	GNB1
ASCRP3004135	0.00428411	0.046457	4.58882	up	hsa_circRNA_104889	NM_002581	PAPPA
ASCRP3004137	0.015648	0.0653761	2.90272	up	hsa_circRNA_403471	NM_015071	ARHGAP26
ASCRP3004157	0.00512294	0.047671	11.6657	up	hsa_circRNA_101015	NM_002336	LRP6
ASCRP3004163	0.0089989	0.0547448	5.46909	up	hsa_circRNA_103109	NM_003489	NRIP1
ASCRP3004169	0.0194174	0.0711556	3.09673	up	hsa_circRNA_092388	NM_020238	INCENP
ASCRP3004178	0.0016075	0.0441113	2.15941	up	hsa_circRNA_004531	NM_024525	TTC13
ASCRP3004184	0.021178	0.0734352	2.74699	up	hsa_circRNA_102033	NM_018307	RHOT1
ASCRP3004191	0.026687	0.0811209	2.11619	up	hsa_circRNA_104431	NM_020429	SMURF1
ASCRP3004197	0.032865	0.089953	2.20947	up	hsa_circRNA_401955	NM_001390	DTNA
ASCRP3004227	0.00443521	0.0466836	6.26638	up	hsa_circRNA_101820	NM_133368	RSPRY1
ASCRP3004255	0.00893182	0.0546479	6.20745	up	hsa_circRNA_102039	NM_003487	TAF15
ASCRP3004262	0.0097856	0.0555934	2.06178	up	hsa_circRNA_102250	NM_005993	TBCD
ASCRP3004269	0.00533781	0.0479609	2.68659	up	hsa_circRNA_000758	NM_003487	TAF15
ASCRP3004287	0.0116907	0.0588378	3.30413	up	hsa_circRNA_000960	NM_014931	PPP6R1
ASCRP3004291	0.0307786	0.0871341	3.27773	up	hsa_circRNA_103511	NM_022763	FNDC3B
ASCRP3004306	0.00206768	0.0442557	2.86851	up	hsa_circRNA_100861	NM_002335	LRP5
ASCRP3004313	0.0247558	0.0783147	2.57353	up	hsa_circRNA_406739	NM_004973	JARID2
ASCRP3004319	0.00733563	0.0509283	3.35509	up	hsa_circRNA_047460	NM_025135	FHOD3
ASCRP3004333	0.00648377	0.0493944	2.30236	up	hsa_circRNA_048512	NM_012398	PIP5K1C
ASCRP3004336	0.000111179	0.0390919	7.30848	up	hsa_circRNA_092408	ENST00000553453	SIPA1L1
ASCRP3004350	0.00262437	0.0442557	2.66795	up	hsa_circRNA_004203	NR_037705	ZNF778
ASCRP3004363	0.00172909	0.0441113	3.24921	up	hsa_circRNA_405741	ENST00000574974	CACNA1A
ASCRP3004364	0.0129801	0.0609117	2.1939	up	hsa_circRNA_008771	NM_000455	STK11
ASCRP3004377	0.00109264	0.0441113	2.41023	up	hsa_circRNA_404905	ENST00000298229	INPPL1
ASCRP3004398	0.0145537	0.0634265	2.04885	up	hsa_circRNA_102240	NM_004514	FOXK2
ASCRP3004403	0.00424616	0.0463206	3.99131	up	hsa_circRNA_103513	NM_022763	FNDC3B
ASCRP3004411	0.00979114	0.0555934	2.44968	up	hsa_circRNA_406551	NM_001009555	SH3D19
ASCRP3004412	0.00537202	0.047971	2.27026	up	hsa_circRNA_103719	NM_006323	SEC24B
ASCRP3004413	0.000179213	0.0422625	2.67222	up	hsa_circRNA_103027	NM_007367	RALY
ASCRP3004417	0.000735681	0.0441113	2.97275	up	hsa_circRNA_036506	NM_001242913	ZFAND6
ASCRP3004427	0.00443207	0.0466836	2.2	up	hsa_circRNA_102476	NM_004145	MYO9B
ASCRP3004436	0.0308871	0.0873496	2.1368	up	hsa_circRNA_104055	NM_001003698	RREB1
ASCRP3004439	0.00247391	0.0442557	5.7226	up	hsa_circRNA_000937	NM_000709	BCKDHA
ASCRP3004448	0.00155703	0.0441113	3.22665	up	hsa_circRNA_100487	NM_014801	PCNXL2
ASCRP3004458	0.00123191	0.0441113	3.20565	up	hsa_circRNA_103736	NM_018078	LARP1B
ASCRP3004462	0.0208886	0.0729502	2.07893	up	hsa_circRNA_000649	NM_198525	KIF7
ASCRP3004465	0.00442461	0.0466567	3.50083	up	hsa_circRNA_090682	NM_031407	HUWE1
ASCRP3004479	0.0326558	0.0897459	2.5331	up	hsa_circRNA_019744	NM_005736	ACTR1A
ASCRP3004487	0.00340248	0.0448918	2.79584	up	hsa_circRNA_100490	NM_014801	PCNXL2
ASCRP3004489	0.00496435	0.0473685	4.69994	up	hsa_circRNA_100019	NM_002074	GNB1
ASCRP3004492	0.00708223	0.0505466	3.04329	up	hsa_circRNA_104016	NM_001031711	ERGIC1
ASCRP3004499	0.0244606	0.0780323	2.28505	up	hsa_circRNA_015374	NM_022457	RFWD2
ASCRP3004508	0.0457293	0.108279	6.04432	up	hsa_circRNA_104854	NM_002874	RAD23B
ASCRP3004519	0.00263586	0.0442557	5.18289	up	hsa_circRNA_062898	NM_004147	DRG1
ASCRP3004520	0.00594926	0.0487119	6.9795	up	hsa_circRNA_023525	NM_003355	UCP2
ASCRP3004521	0.0425026	0.103802	2.40007	up	hsa_circRNA_103559	NM_015562	UBXN7
ASCRP3004531	5.78916e-05	0.0361122	3.46342	up	hsa_circRNA_104834	NM_020207	ERCC6L2
ASCRP3004533	0.0148035	0.0638107	2.72365	up	hsa_circRNA_013055	NM_005274	GNG5
ASCRP3004541	0.011369	0.0582005	3.00271	up	hsa_circRNA_104771	NM_014806	RUSC2
ASCRP3004542	0.0116043	0.0586471	3.20666	up	hsa_circRNA_071000	NM_018717	MAML3
ASCRP3004543	0.0167117	0.067192	2.64212	up	hsa_circRNA_102339	NM_004775	B4GALT6
ASCRP3004554	0.00503625	0.0475363	3.90202	up	hsa_circRNA_002009	NR_130744	ITFG2
ASCRP3004584	0.00567902	0.0484468	2.50692	up	hsa_circRNA_020924	NM_001665	RHOG
ASCRP3004590	0.0144428	0.0633825	2.86751	up	hsa_circRNA_028143	NM_000431	MVK
ASCRP3004591	0.002979	0.0442557	2.78166	up	hsa_circRNA_402670	NM_000071	CBS
ASCRP3004596	0.0028999	0.0442557	3.06984	up	hsa_circRNA_092454	NM_214710	PRSS57
ASCRP3004598	0.00194787	0.0441113	2.54498	up	hsa_circRNA_007252	NM_018264	TYW1
ASCRP3004608	0.0147776	0.0637763	3.10343	up	hsa_circRNA_102567	NM_031417	MARK4
ASCRP3004615	0.00206994	0.0442557	3.20122	up	hsa_circRNA_402026	NM_015318	ARHGEF18
ASCRP3004625	0.0232288	0.0764236	2.61604	up	hsa_circRNA_000401	ENST00000323510	BRD9
ASCRP3004632	0.0209252	0.0729938	2.16921	up	hsa_circRNA_406180	NM_000355	TCN2
ASCRP3004634	0.00216164	0.0442557	2.08953	up	hsa_circRNA_085959	NM_001916	CYC1
ASCRP3004636	0.00145024	0.0441113	2.8145	up	hsa_circRNA_100045	NM_020248	CTNNBIP1
ASCRP3004637	0.014163	0.0631663	2.44139	up	hsa_circRNA_401433	NM_194272	RBPMS2
ASCRP3004658	0.00483426	0.0471437	2.95976	up	hsa_circRNA_088030	NM_012212	PTGR1
ASCRP3004662	0.00674041	0.0500152	11.5323	up	hsa_circRNA_000780	ENST00000181796	FAM107B
ASCRP3004664	0.0287283	0.0842428	2.72856	up	hsa_circRNA_101646	NM_020210	SEMA4B
ASCRP3004665	0.000229584	0.0422625	3.71955	up	hsa_circRNA_102064	NM_004448	ERBB2
ASCRP3004668	0.00239751	0.0442557	2.27246	up	hsa_circRNA_101609	NM_000126	ETFA
ASCRP3004676	0.00273108	0.0442557	5.2536	up	hsa_circRNA_103290	NM_014667	VGLL4
ASCRP3004679	0.00309451	0.0448203	4.62861	up	hsa_circRNA_100192	NM_174963	ST3GAL3
ASCRP3004692	0.00532375	0.0479415	4.5181	up	hsa_circRNA_005411	NM_001440	EXTL3
ASCRP3004695	0.000896141	0.0441113	3.02629	up	hsa_circRNA_062683	NM_003595	TPST2
ASCRP3004696	0.00234748	0.0442557	3.85255	up	hsa_circRNA_000773	NM_005474	HDAC5
ASCRP3004716	0.00775373	0.0517387	3.30551	up	hsa_circRNA_048474	NM_031304	DOHH
ASCRP3004722	0.00575864	0.0484468	4.82522	up	hsa_circRNA_100191	NM_002840	PTPRF
ASCRP3004728	0.00771513	0.0517222	4.18546	up	hsa_circRNA_404645	NM_023938	C1orf116
ASCRP3004740	0.00372013	0.0453788	2.08895	up	hsa_circRNA_101741	NM_020314	C16orf62
ASCRP3004752	0.000336604	0.042893	3.53083	up	hsa_circRNA_000458	NM_006815	TMED2
ASCRP3004755	0.0228883	0.0759412	2.03276	up	hsa_circRNA_104701	NM_005607	PTK2
ASCRP3004761	0.000484799	0.0435363	2.14568	up	hsa_circRNA_103099	NM_014835	OSBPL2
ASCRP3004769	0.0246478	0.0782388	2.10303	up	hsa_circRNA_104802	NM_005077	TLE1
ASCRP3004788	0.0335051	0.0909002	2.15299	up	hsa_circRNA_101798	NM_002209	ITGAL
ASCRP3004807	0.00112044	0.0441113	2.27354	up	hsa_circRNA_060056	NM_002212	EIF6
ASCRP3004808	0.00118328	0.0441113	3.17611	up	hsa_circRNA_103038	NM_002212	EIF6
ASCRP3004813	0.00402991	0.0459963	2.51686	up	hsa_circRNA_000133	NM_004515	ILF2
ASCRP3004815	0.00509451	0.047671	3.28136	up	hsa_circRNA_401697	NM_003342	UBE2G1
ASCRP3004824	0.0053783	0.047971	3.4489	up	hsa_circRNA_092534	NM_004593	TRA2B
ASCRP3004828	0.0436695	0.105417	2.08899	up	hsa_circRNA_075896	NR_003504	GUSBP2
ASCRP3004852	0.00337005	0.0448918	2.00412	up	hsa_circRNA_101975	NM_053051	CNTROB
ASCRP3004864	0.0117495	0.0588646	2.91937	up	hsa_circRNA_103560	NM_015562	UBXN7
ASCRP3004866	0.00136454	0.0441113	2.74734	up	hsa_circRNA_103547	NM_005578	LPP
ASCRP3004874	0.00470115	0.0468333	3.1614	up	hsa_circRNA_102960	NM_004544	NDUFA10
ASCRP3004889	0.00297835	0.0442557	4.95052	up	hsa_circRNA_032969	NM_152332	TC2N
ASCRP3004893	0.00391315	0.045762	2.00738	up	hsa_circRNA_100974	NM_015313	ARHGEF12
ASCRP3004912	0.00485182	0.0471437	2.56709	up	hsa_circRNA_001169	NR_125739	CEBPB-AS1
ASCRP3004915	0.00079121	0.0441113	2.18016	up	hsa_circRNA_054673	NM_018062	FANCL
ASCRP3004919	0.0484038	0.11193	2.15404	up	hsa_circRNA_103884	NM_002270	TNPO1
ASCRP3004922	0.0032966	0.0448918	2.06334	up	hsa_circRNA_104267	NM_182552	WDR27
ASCRP3004937	0.00715199	0.0505466	2	up	hsa_circRNA_104850	NM_002874	RAD23B
ASCRP3004971	0.0083135	0.0535151	2.38096	up	hsa_circRNA_102437	NM_001379	DNMT1
ASCRP3004978	0.0023144	0.0442557	3.1215	up	hsa_circRNA_014280	NM_004515	ILF2
ASCRP3004993	0.0237659	0.0772076	2.78463	up	hsa_circRNA_104824	NM_014612	FAM120A
ASCRP3005000	0.00197419	0.0441113	4.95206	up	hsa_circRNA_403883	NM_001283	AP1S1
ASCRP3005021	0.00425518	0.0463206	2.40957	up	hsa_circRNA_100526	NM_014023	WDR37
ASCRP3005024	0.0020255	0.0442557	3.66029	up	hsa_circRNA_102404	uc010dsl.2	ADAMTSL5
ASCRP3005057	0.000640434	0.0441113	3.78761	up	hsa_circRNA_403618	NM_012120	CD2AP
ASCRP3005066	0.00528517	0.0478793	2.28214	up	hsa_circRNA_002302	NM_004798	KIF3B
ASCRP3005070	0.00951743	0.0551387	3.07845	up	hsa_circRNA_102562	NM_152296	ATP1A3
ASCRP3005075	0.0328899	0.0899761	2.01331	up	hsa_circRNA_003608	NM_018253	YY1AP1
ASCRP3005080	0.0041564	0.046229	2.95904	up	hsa_circRNA_007046	NM_002056	GFPT1
ASCRP3005084	0.0131125	0.0610871	2.76771	up	hsa_circRNA_000494	NM_006002	UCHL3
ASCRP3005092	0.00687677	0.0501891	3.13664	up	hsa_circRNA_101985	NM_003010	MAP2K4
ASCRP3005097	0.0237262	0.0772076	2.98371	up	hsa_circRNA_006700	NM_014967	FAN1
ASCRP3005098	0.00405368	0.0460763	2.80122	up	hsa_circRNA_101446	NM_002376	MARK3
ASCRP3005101	0.0296219	0.0852852	2.11592	up	hsa_circRNA_005178	NM_006035	CDC42BPB
ASCRP3005102	0.0280005	0.0829587	2.45008	up	hsa_circRNA_406487	ENST00000500538	UBA6-AS1
ASCRP3005131	0.0168741	0.067296	2.057	up	hsa_circRNA_401576	NM_016309	LCMT1
ASCRP3005133	0.0167706	0.0672409	2.48193	up	hsa_circRNA_103860	NM_018695	ERBB2IP
ASCRP3005136	0.00746906	0.0511349	6.88907	up	hsa_circRNA_102451	NM_000527	LDLR
ASCRP3005151	0.0273699	0.082096	3.9576	up	hsa_circRNA_055953	NM_032528	ST6GAL2
ASCRP3005152	0.0440474	0.105881	3.83545	up	hsa_circRNA_065215	NM_012235	SCAP
ASCRP3005155	0.0271358	0.0817793	3.61218	up	hsa_circRNA_104917	NM_014397	NEK6
ASCRP3005181	0.00298472	0.0442557	2.85565	up	hsa_circRNA_000787	NM_005082	TRIM25
ASCRP3005182	0.0268764	0.0814504	4.45086	up	hsa_circRNA_100518	NM_006624	ZMYND11
ASCRP3005186	0.0130057	0.0609117	2.65662	up	hsa_circRNA_063226	NM_002305	LGALS1
ASCRP3005188	0.00261976	0.0442557	4.45679	up	hsa_circRNA_100485	NM_014801	PCNXL2
ASCRP3005193	0.0117795	0.0589411	3.63784	up	hsa_circRNA_051096	uc010xvl.1	SHKBP1
ASCRP3005196	0.0386663	0.0984279	4.17575	up	hsa_circRNA_006187	NM_019842	KCNQ5
ASCRP3005197	0.0466423	0.109363	2.15098	up	hsa_circRNA_103981	NM_018989	RBM27
ASCRP3005202	0.0459555	0.108469	2.50931	up	hsa_circRNA_400135	NM_012231	PRDM2
ASCRP3005204	0.0428062	0.104165	2.13306	up	hsa_circRNA_404577	NM_001301039	C1orf54
ASCRP3005206	0.00675333	0.0500152	3.65899	up	hsa_circRNA_000625	NM_006901	MYO9A
ASCRP3005227	0.00379394	0.0453788	3.81014	up	hsa_circRNA_050444	NM_018025	GPATCH1
ASCRP3005236	0.00774776	0.0517387	2.25612	up	hsa_circRNA_104581	NM_015344	LEPROTL1
ASCRP3005256	0.0024678	0.0442557	2.06834	up	hsa_circRNA_102742	NM_006759	UGP2
ASCRP3005257	0.0169871	0.0676018	2.59609	up	hsa_circRNA_101572	NM_024666	AAGAB
ASCRP3005284	0.00141039	0.0441113	5.32752	up	hsa_circRNA_001920	NM_006044	HDAC6
ASCRP3005285	0.0039432	0.045762	5.05871	up	hsa_circRNA_400692	NM_020901	PHRF1
ASCRP3005330	0.0196337	0.0715351	3.83952	up	hsa_circRNA_002908	NM_005607	PTK2
ASCRP3005344	0.0417873	0.102844	2.53582	up	hsa_circRNA_052577	NM_198182	GRHL1
ASCRP3005378	0.0114226	0.0582892	2.88861	up	hsa_circRNA_007120	NM_003036	SKI
ASCRP3005383	0.00461897	0.0467909	5.95765	up	hsa_circRNA_406192	ENST00000216181	MYH9
ASCRP3005384	0.0415876	0.102645	3.04009	up	hsa_circRNA_000865	ENST00000379482	DYNC1LI2
ASCRP3005385	0.0262249	0.0805394	2.08453	up	hsa_circRNA_406918	NM_006547	IGF2BP3
ASCRP3005387	0.00590541	0.0486512	2.88889	up	hsa_circRNA_102417	NM_005483	CHAF1A
ASCRP3005397	0.00732182	0.0509283	2.97977	up	hsa_circRNA_401491	NR_037600	LINC01578
ASCRP3005404	0.00711911	0.0505466	2.10762	up	hsa_circRNA_048766	NM_015414	RPL36
ASCRP3005414	0.0226837	0.0756166	2.71869	up	hsa_circRNA_100177	NM_032017	STK40
ASCRP3005427	0.0173699	0.0682715	3.02374	up	hsa_circRNA_001164	NM_012408	ZMYND8
ASCRP3005432	0.00550252	0.0482064	7.85536	up	hsa_circRNA_100367	NM_015726	DCAF8
ASCRP3005470	0.0177443	0.0687379	2.66717	up	hsa_circRNA_101539	NM_004039	ANXA2
ASCRP3005477	0.0171026	0.0677784	2.02994	up	hsa_circRNA_400629	NM_015221	DNMBP
ASCRP3005534	0.0197007	0.0716141	3.0188	up	hsa_circRNA_405756	NM_021047	ZNF253
ASCRP3005538	0.0100231	0.0562244	2.60472	up	hsa_circRNA_102003	NM_015276	USP22
ASCRP3005558	0.0129861	0.0609117	2.05855	up	hsa_circRNA_404473	TCONS_00001982	XLOC_000133
ASCRP3005568	0.000397385	0.042893	7.24553	up	hsa_circRNA_006853	NR_002312	RPPH1
ASCRP3005569	0.0408147	0.101536	5.26965	up	hsa_circRNA_050900	NM_004924	ACTN4
ASCRP3005577	0.000831394	0.0441113	2.76952	up	hsa_circRNA_005147	NM_000462	UBE3A
ASCRP3005579	0.00513758	0.047671	2.14506	up	hsa_circRNA_103221	NM_001894	CSNK1E
ASCRP3005606	0.00454138	0.0467909	4.4177	up	hsa_circRNA_102452	NM_002743	PRKCSH
ASCRP3005609	0.00366171	0.0453788	2.54833	up	hsa_circRNA_102413	NM_012398	PIP5K1C
ASCRP3005625	0.00254241	0.0442557	2.39731	up	hsa_circRNA_005897	NM_014452	TNFRSF21
ASCRP3005631	0.00934827	0.0548293	2.21145	up	hsa_circRNA_103129	NM_018963	BRWD1
ASCRP3005653	0.0118187	0.059044	2.32938	up	hsa_circRNA_401635	NM_005652	TERF2
ASCRP3005658	0.00374106	0.0453788	3.55248	up	hsa_circRNA_101873	NM_012201	GLG1
ASCRP3005663	0.00290566	0.0442557	2.5596	up	hsa_circRNA_104916	NM_014397	NEK6
ASCRP3005668	0.0217722	0.0744663	2.23892	up	hsa_circRNA_001735	NM_024653	PRKRIP1
ASCRP3005678	0.0132258	0.0613134	2.51113	up	hsa_circRNA_104313	NR_033436	PHF14
ASCRP3005681	0.00204009	0.0442557	2.6322	up	hsa_circRNA_104873	NM_022486	SUSD1
ASCRP3005685	0.00115279	0.0441113	2.7037	up	hsa_circRNA_103783	NM_017755	NSUN2
ASCRP3005697	0.0325363	0.0895935	2.18437	up	hsa_circRNA_001498	ENST00000252577	GATAD2A
ASCRP3005752	0.00429879	0.0465082	2.81212	up	hsa_circRNA_023115	NM_000852	GSTP1
ASCRP3005770	0.0419938	0.10313	2.31025	up	hsa_circRNA_047641	NM_017653	DYM
ASCRP3005779	0.0100571	0.0562629	2.36513	up	hsa_circRNA_104185	NM_002844	PTPRK
ASCRP3005796	0.00646115	0.0493678	10.5897	up	hsa_circRNA_002178	NR_002312	RPPH1
ASCRP3005797	0.00171594	0.0441113	13.3824	up	hsa_circRNA_001846	NR_002312	RPPH1
ASCRP3005842	0.0135295	0.0617048	2.35425	up	hsa_circRNA_103532	NM_018023	YEATS2
ASCRP3005855	0.0289846	0.084508	2.01671	up	hsa_circRNA_104190	NM_006620	HBS1L
ASCRP3005860	0.0259367	0.0800814	2.19571	up	hsa_circRNA_104743	NM_004529	MLLT3
ASCRP3005867	0.00606759	0.0487119	4.49042	up	hsa_circRNA_103923	NM_020796	SEMA6A
ASCRP3005909	0.0427972	0.104164	2.06531	up	hsa_circRNA_051077	NM_001626	AKT2
ASCRP3005913	0.0099491	0.0559009	3.10686	up	hsa_circRNA_000737	NM_001145536	C17orf107
ASCRP3005914	0.00201065	0.0442557	2.89978	up	hsa_circRNA_001655
ASCRP3005917	0.00312304	0.0448843	2.08776	up	hsa_circRNA_032602	NM_000428	LTBP2
ASCRP3005930	0.00466845	0.0467987	4.66719	up	hsa_circRNA_101392	NM_007318	PSEN1
ASCRP3005944	0.00846541	0.0537996	2.38954	up	hsa_circRNA_103316	NM_000404	GLB1
ASCRP3005945	0.0103743	0.056593	2.14149	up	hsa_circRNA_000457	NM_016638	ARL6IP4
ASCRP3005950	0.032891	0.0899761	2.29412	up	hsa_circRNA_019664	NM_003893	LDB1
ASCRP3005971	0.0392337	0.0992248	2.01685	up	hsa_circRNA_009586	NM_012102	RERE
ASCRP3005974	0.0174264	0.0683274	2.02799	up	hsa_circRNA_100403	NM_022457	RFWD2
ASCRP3005983	0.0149714	0.0640687	2.08374	up	hsa_circRNA_103641	NM_030917	FIP1L1
ASCRP3005999	0.00211063	0.0442557	2.76432	up	hsa_circRNA_003910	ENST00000470751	SUMF1
ASCRP3006006	0.00346465	0.0450859	2.01702	up	hsa_circRNA_103035	NM_178026	GGT7
ASCRP3006052	0.00625617	0.0491144	6.88511	up	hsa_circRNA_058923	NM_004544	NDUFA10
ASCRP3006067	0.00594778	0.0487119	9.03855	up	hsa_circRNA_103348	NM_012235	SCAP
ASCRP3006071	0.00923348	0.0548112	3.59663	up	hsa_circRNA_400082	ENST00000283426	PLEKHG4B
ASCRP3006079	0.025926	0.0800687	2.61681	up	hsa_circRNA_102905	NM_016260	IKZF2
ASCRP3006083	0.0199588	0.0718612	2.35724	up	hsa_circRNA_072741	NM_198828	MAST4
ASCRP3006091	0.0278332	0.0827469	2.95619	up	hsa_circRNA_103139	NM_004571	PKNOX1
ASCRP3006097	0.00900575	0.054759	2.00435	up	hsa_circRNA_103123	NM_001754	RUNX1
ASCRP3006102	0.0144423	0.0633825	2.40666	up	hsa_circRNA_101485	NM_017553	INO80
ASCRP3006108	0.0331357	0.0904408	2.24696	up	hsa_circRNA_001470	NM_022130	GOLPH3
ASCRP3006130	0.00126528	0.0441113	2.84867	up	hsa_circRNA_009173	ENST00000475716	SNX5
ASCRP3006135	0.00394083	0.045762	2.67066	up	hsa_circRNA_102550	NM_138392	SHKBP1
ASCRP3006139	0.00205192	0.0442557	2.13428	up	hsa_circRNA_104445	NM_001097615	POLR2J3
ASCRP3006150	0.0109848	0.057642	2.09345	up	hsa_circRNA_103356	NM_003074	SMARCC1
ASCRP3006158	0.00377419	0.0453788	2.26257	up	hsa_circRNA_006727	uc004erc.2	SLC25A43
ASCRP3006167	0.00837846	0.0536417	3.9823	up	hsa_circRNA_101153	NM_025247	ACAD10
ASCRP3006183	0.00209103	0.0442557	7.66994	up	hsa_circRNA_405576	NM_004448	ERBB2
ASCRP3006185	0.00261004	0.0442557	4.45733	up	hsa_circRNA_103188	NM_003595	TPST2
ASCRP3006193	0.00746534	0.0511349	2.83283	up	hsa_circRNA_102410	NM_005597	NFIC
ASCRP3006195	0.0050668	0.0476129	2.00594	up	hsa_circRNA_100655	NM_032440	LCOR
ASCRP3006206	0.0136521	0.0618475	2.37025	up	hsa_circRNA_100674	NM_004741	NOLC1
ASCRP3006208	0.0149595	0.0640687	4.15705	up	hsa_circRNA_404959	NM_014718	CLSTN3
ASCRP3006209	0.0176881	0.0686141	2.60765	up	hsa_circRNA_400015	ENST00000334512	ZMIZ1
ASCRP3006210	0.0350591	0.0932263	2.1158	up	hsa_circRNA_101693	NM_020677	NMRAL1
ASCRP3006216	0.00553545	0.0482529	5.87469	up	hsa_circRNA_400071	ENST00000216181	MYH9
ASCRP3006217	0.00437554	0.0465957	7.94034	up	hsa_circRNA_063411	NM_015088	TNRC6B
ASCRP3006218	0.00611078	0.0487119	2.46151	up	hsa_circRNA_061481	NM_058187	EVA1C
ASCRP3006219	0.0202435	0.072156	3.41686	up	hsa_circRNA_039626	NM_016284	CNOT1
ASCRP3006220	0.0044219	0.0466567	10.0335	up	hsa_circRNA_025460	NM_003651	YBX3
ASCRP3006228	0.00449109	0.0467619	4.40853	up	hsa_circRNA_007586	NM_001116	ADCY9
ASCRP3006232	0.00694702	0.050365	2.50309	up	hsa_circRNA_102200	NM_002766	PRPSAP1
ASCRP3006241	0.0203572	0.0721911	2.21157	up	hsa_circRNA_400045	ENST00000270509	FBN3
ASCRP3006248	0.000358362	0.042893	3.19804	up	hsa_circRNA_100318	NM_006468	POLR3C
ASCRP3006251	0.0240772	0.0775472	2.42288	up	hsa_circRNA_103250	NM_013236	ATXN10
ASCRP3006254	0.00437633	0.0465957	2.361	up	hsa_circRNA_000764	ENST00000349721	SMARCA2
ASCRP3006277	9.48119e-05	0.0361122	2.22164	up	hsa_circRNA_000897	NM_004343	CALR
ASCRP3006278	0.00323401	0.0448918	2.82	up	hsa_circRNA_104018	NM_022754	SFXN1
ASCRP3006279	0.00329062	0.0448918	3.53061	up	hsa_circRNA_402033	NM_024690	MUC16
ASCRP3006284	0.00823512	0.053202	2.80067	up	hsa_circRNA_101141	NM_016238	ANAPC7
ASCRP3006294	0.00926032	0.0548112	4.24305	up	hsa_circRNA_000898	NM_005583	LYL1
ASCRP3006305	0.0047682	0.0471415	2.20986	up	hsa_circRNA_402019	NM_015015	KDM4B
ASCRP3006307	0.0120216	0.0593886	4.55408	up	hsa_circRNA_088744	NM_012127	CIZ1
ASCRP3006321	0.0052849	0.0478793	2.7131	up	hsa_circRNA_008561	NM_005650	TCF20
ASCRP3006325	0.0336318	0.0910754	2.31146	up	hsa_circRNA_101435	NM_022898	BCL11B
ASCRP3006333	0.00295128	0.0442557	9.28327	up	hsa_circRNA_101744	NM_020314	C16orf62
ASCRP3006335	0.00204047	0.0442557	4.50335	up	hsa_circRNA_404655	TCONS_00001278	XLOC_000566
ASCRP3006336	0.0058457	0.0484896	5.63375	up	hsa_circRNA_104940	NM_005085	NUP214
ASCRP3006337	0.00585765	0.0484902	2.08642	up	hsa_circRNA_048764	NM_015414	RPL36
ASCRP3006340	0.00516203	0.047671	7.5936	up	hsa_circRNA_404714	NM_002189	IL15RA
ASCRP3006364	0.0047816	0.0471415	2.46267	up	hsa_circRNA_102173	NR_024386	PLEKHM1P
ASCRP3006365	0.00176596	0.0441113	2.01222	up	hsa_circRNA_089651	NM_001128228	TPRN
ASCRP3006367	0.0151278	0.0643985	2.07534	up	hsa_circRNA_003434	NM_014798	PLEKHM1
ASCRP3006391	0.00569728	0.0484468	4.24731	up	hsa_circRNA_001029	NM_003494	DYSF
ASCRP3006393	0.00479623	0.0471415	2.3997	up	hsa_circRNA_403373	NM_178276	SERINC5
ASCRP3006400	0.0134298	0.0616439	2.15941	up	hsa_circRNA_092570	NM_033054	MYO1G
ASCRP3006402	0.00553789	0.0482529	4.07737	up	hsa_circRNA_404853	NM_017508	SOX6
ASCRP3006411	0.0195974	0.0715268	2.0852	up	hsa_circRNA_005812	NM_001626	AKT2
ASCRP3006429	0.00932253	0.0548112	3.86831	up	hsa_circRNA_092361	NM_152371	FAM213B
ASCRP3006433	0.0252298	0.0788906	2.18678	up	hsa_circRNA_104960	NM_015447	CAMSAP1
ASCRP3006434	0.000509422	0.0436472	4.64237	up	hsa_circRNA_102439	NM_001379	DNMT1
ASCRP3006440	0.00327876	0.0448918	8.0251	up	hsa_circRNA_100533	NM_002627	PFKP
ASCRP3006467	0.00522942	0.047671	2.60827	up	hsa_circRNA_014772	NM_006617	NES
ASCRP3006475	0.00245532	0.0442557	2.07935	up	hsa_circRNA_100587	NM_145012	CCNY
ASCRP3006491	0.00992009	0.0558276	7.08879	up	hsa_circRNA_050898	NM_004924	ACTN4
ASCRP3006493	0.0152017	0.0646014	3.12812	up	hsa_circRNA_407229	NM_173521	C9orf84
ASCRP3006497	0.00233966	0.0442557	2.20094	up	hsa_circRNA_100433	NM_005686	SOX13
ASCRP3006500	0.00287068	0.0442557	2.80559	up	hsa_circRNA_001594	NM_152282	PXYLP1
ASCRP3006530	0.0277131	0.0825874	2.01204	up	hsa_circRNA_100849	NM_002689	POLA2
ASCRP3006532	0.00572804	0.0484468	12.0619	up	hsa_circRNA_000121	NM_006623	PHGDH
ASCRP3006544	0.0382506	0.0977908	2.00743	up	hsa_circRNA_102577	NM_004819	SYMPK
ASCRP3006549	0.00634259	0.0491195	2.4353	up	hsa_circRNA_102219	NM_138570	SLC38A10
ASCRP3006559	0.00439444	0.0466567	2.47642	up	hsa_circRNA_405551	NM_007202	AKAP10
ASCRP3006564	0.0069914	0.0504019	3.02587	up	hsa_circRNA_102559	NM_001042595	TMEM91
ASCRP3006565	0.00180718	0.0441113	2.23617	up	hsa_circRNA_100831	NM_017841	SDHAF2
ASCRP3006566	0.0019682	0.0441113	2.35802	up	hsa_circRNA_016121	NM_005686	SOX13
ASCRP3006567	0.0173974	0.0683274	5.19261	up	hsa_circRNA_103809	NM_016107	ZFR
ASCRP3006571	0.00693727	0.0503296	2.4204	up	hsa_circRNA_059617	uc002wtn.1	CST3
ASCRP3006576	0.00385467	0.0455702	6.79949	up	hsa_circRNA_405836	NM_022552	DNMT3A
ASCRP3006584	0.0122871	0.0598028	3.38182	up	hsa_circRNA_404474	NM_018207	TRIM62
ASCRP3006613	0.00436214	0.0465957	2.44489	up	hsa_circRNA_048574	NM_001961	EEF2
ASCRP3006633	0.0283943	0.0836882	4.41725	up	hsa_circRNA_103164	NM_058004	PI4KA
ASCRP3006663	0.0048208	0.0471437	3.68768	up	hsa_circRNA_406200	NM_012263	TTLL1
ASCRP3006687	0.00622925	0.0490719	2.37005	up	hsa_circRNA_038737	NM_001520	GTF3C1
ASCRP3006693	0.00163975	0.0441113	2.39016	up	hsa_circRNA_401403	NM_001145112	PATL2
ASCRP3006696	0.0400186	0.100287	2.73665	up	hsa_circRNA_101628	NM_002605	PDE8A
ASCRP3006706	0.0390784	0.0990598	2.61096	up	hsa_circRNA_104141	NM_017934	PHIP
ASCRP3006721	0.0084637	0.0537996	3.20182	up	hsa_circRNA_102928	NM_032276	RHBDD1
ASCRP3006747	0.000405344	0.0429355	4.96231	up	hsa_circRNA_103140	NM_003681	PDXK
ASCRP3006756	0.00231254	0.0442557	2.61517	up	hsa_circRNA_104017	NM_001031711	ERGIC1
ASCRP3006764	0.00239364	0.0442557	5.31571	up	hsa_circRNA_102502	NM_003796	URI1
ASCRP3006771	0.00337571	0.0448918	4.1363	up	hsa_circRNA_101981	NM_003010	MAP2K4
ASCRP3006776	0.00523757	0.047671	2.50336	up	hsa_circRNA_017667	NM_005174	ATP5C1
ASCRP3006784	0.0125578	0.0604595	2.77766	up	hsa_circRNA_405463	NM_015069	ZNF423
ASCRP3006787	0.0024634	0.0442557	3.28001	up	hsa_circRNA_100088	NM_001198803	EIF4G3
ASCRP3006806	0.000748158	0.0441113	4.1299	up	hsa_circRNA_104566	NM_015310	PSD3
ASCRP3006817	0.00333126	0.0448918	4.21962	up	hsa_circRNA_101344	NM_013448	BAZ1A
ASCRP3006827	0.00266873	0.0442557	3.74912	up	hsa_circRNA_101924	NM_006987	RPH3AL
ASCRP3006828	0.0339435	0.0914281	2.21581	up	hsa_circRNA_041149	NM_006987	RPH3AL
ASCRP3006845	0.00484518	0.0471437	2.17203	up	hsa_circRNA_001379	NR_002312	RPPH1
ASCRP3006870	0.0184852	0.0701265	2.30704	up	hsa_circRNA_100541	NM_001018039	SFMBT2
ASCRP3006873	0.000394392	0.042893	10.9196	up	hsa_circRNA_104651	NM_017697	ESRP1
ASCRP3006874	0.0206865	0.0726008	5.77952	up	hsa_circRNA_103470	NM_015103	PLXND1
ASCRP3006884	0.00420449	0.0463206	2.40412	up	hsa_circRNA_403409	NM_022140	EPB41L4A
ASCRP3006888	0.00917195	0.0548112	3.65054	up	hsa_circRNA_051238	uc002ora.1	ATP5SL
ASCRP3006897	0.00374885	0.0453788	9.3587	up	hsa_circRNA_050649	ENST00000004982	HSPB6
ASCRP3006898	0.00212364	0.0442557	9.46171	up	hsa_circRNA_050648	ENST00000004982	HSPB6
ASCRP3006929	0.00505964	0.0475983	2.10952	up	hsa_circRNA_101557	NM_016630	SPG21
ASCRP3006944	0.00285035	0.0442557	2.20249	up	hsa_circRNA_103196	NM_021090	MTMR3
ASCRP3006970	0.00348722	0.0450859	2.26192	up	hsa_circRNA_101119	NM_002595	CDK17
ASCRP3007006	0.0157718	0.0655931	3.36436	up	hsa_circRNA_101555	NM_022048	CSNK1G1
ASCRP3007020	0.00413017	0.0462033	6.25166	up	hsa_circRNA_001678	NR_002312	RPPH1
ASCRP3007021	0.00335358	0.0448918	6.78166	up	hsa_circRNA_404458	ENST00000473314	C1orf63
ASCRP3007039	0.00908035	0.0548112	2.66901	up	hsa_circRNA_104387	NM_022479	WBSCR17
ASCRP3007045	0.0122706	0.0597667	2.8294	up	hsa_circRNA_101316	NM_019852	METTL3
ASCRP3007057	0.00340018	0.0448918	2.4106	up	hsa_circRNA_027023	NM_002898	RBMS2
ASCRP3007076	0.0266739	0.0811209	3.02124	up	hsa_circRNA_000996	ENST00000312405	CAMSAP1
ASCRP3007103	0.000557628	0.0439704	8.58633	up	hsa_circRNA_002144	NR_002312	RPPH1
ASCRP3007104	0.00177441	0.0441113	3.11882	up	hsa_circRNA_104765	NM_018449	UBAP2
ASCRP3007166	0.0138508	0.0622721	3.83309	up	hsa_circRNA_406517	ENST00000394668	RPL34
ASCRP3007170	0.00441932	0.0466567	6.01566	up	hsa_circRNA_028861	NM_001002	RPLP0
ASCRP3007189	0.0100711	0.0562629	3.57149	up	hsa_circRNA_104875	NM_022486	SUSD1
ASCRP3007203	0.0162508	0.0663976	2.19689	up	hsa_circRNA_101251	NM_020751	COG6
ASCRP3007212	0.0248732	0.0784467	3.62307	up	hsa_circRNA_050273	NM_031218	ZNF93
ASCRP3007235	0.00142532	0.0441113	14.7061	up	hsa_circRNA_103828	NM_002130	HMGCS1
ASCRP3007247	0.000387529	0.042893	2.24238	up	hsa_circRNA_049237	NM_000201	ICAM1
ASCRP3007248	0.033292	0.0905605	3.09554	up	hsa_circRNA_102215	NM_001042573	ENGASE
ASCRP3007249	0.000146502	0.0422625	2.67641	up	hsa_circRNA_047720	NM_007195	POLI
ASCRP3007269	0.00230939	0.0442557	2.51428	up	hsa_circRNA_405412	ENST00000560374	HOMER2
ASCRP3007278	0.0228918	0.0759412	2.33033	up	hsa_circRNA_100956	NM_025164	SIK3
ASCRP3007280	0.00458072	0.0467909	3.79318	up	hsa_circRNA_027446	NM_003483	HMGA2
ASCRP3007288	0.0198825	0.0717171	2.65811	up	hsa_circRNA_101508	NM_016396	CTDSPL2
ASCRP3007292	0.0163961	0.066631	4.10013	up	hsa_circRNA_001982	NM_017610	RNF111
ASCRP3007331	0.00141062	0.0441113	2.00448	up	hsa_circRNA_406097	NM_007367	RALY
ASCRP3007333	0.0201401	0.0720846	2.28765	up	hsa_circRNA_000168	NM_144977	DENND1B
ASCRP3007344	0.026955	0.081532	2.19983	up	hsa_circRNA_063623	NM_004599	SREBF2
ASCRP3007359	0.0427451	0.1041	2.19118	up	hsa_circRNA_104034	NM_002752	MAPK9
ASCRP3007366	0.0196246	0.0715309	2.33748	up	hsa_circRNA_403985	NM_018361	AGPAT5
ASCRP3007400	0.0186598	0.0704036	2.82972	up	hsa_circRNA_044833	NM_018304	PRR11
ASCRP3007411	0.00011772	0.0395473	2.93435	up	hsa_circRNA_102924	NM_006216	SERPINE2
ASCRP3007416	0.00160398	0.0441113	2.73719	up	hsa_circRNA_089202	NM_013318	PRRC2B
ASCRP3007428	0.00634754	0.0491195	2.13106	up	hsa_circRNA_023828	NM_001098816	TENM4
ASCRP3007429	0.00324717	0.0448918	2.29243	up	hsa_circRNA_003356	NM_006247	PPP5C
ASCRP3007431	0.0144463	0.0633825	2.1067	up	hsa_circRNA_000129	ENST00000491094	VPS72
ASCRP3007441	0.00471448	0.0468742	2.07099	up	hsa_circRNA_101519	NM_005154	USP8
ASCRP3007445	0.00014614	0.0422625	2.08311	up	hsa_circRNA_001194	ENST00000518283	FAM49B
ASCRP3007472	0.00607395	0.0487119	2.70852	up	hsa_circRNA_001244	NM_000714	TSPO
ASCRP3007474	0.00990158	0.0558055	3.774	up	hsa_circRNA_103978	NM_015071	ARHGAP26
ASCRP3007477	0.0105534	0.057021	3.71814	up	hsa_circRNA_057748	NM_003879	CFLAR
ASCRP3007479	0.00441675	0.0466567	8.51678	up	hsa_circRNA_103047	NM_016436	PHF20
ASCRP3007501	0.00686093	0.0501891	8.17733	up	hsa_circRNA_404013	NM_018310	BRF2
ASCRP3007516	0.00285063	0.0442557	5.9444	up	hsa_circRNA_104939	NM_005157	ABL1
ASCRP3007562	0.00792217	0.0522414	3.20133	up	hsa_circRNA_402177	NM_021907	DTNB
ASCRP3007569	4.34371e-05	0.0361122	2.32418	up	hsa_circRNA_405509	NM_001201407	ZNF778
ASCRP3007573	0.0244136	0.0780279	2.48283	up	hsa_circRNA_404830	ENST00000450448	EFCAB4A
ASCRP3007596	0.00131261	0.0441113	4.28218	up	hsa_circRNA_001175	uc003qqq.1	ARID1B
ASCRP3007603	0.00521013	0.047671	2.10379	up	hsa_circRNA_404501	ENST00000361297	MAST2
ASCRP3007608	0.00185426	0.0441113	5.8912	up	hsa_circRNA_404768	NM_030625	TET1
ASCRP3007624	0.0405464	0.101022	5.27458	up	hsa_circRNA_101097	NM_002392	MDM2
ASCRP3007629	0.00306505	0.0448052	5.44599	up	hsa_circRNA_001589	NM_005320	HIST1H1D
ASCRP3007638	0.0262593	0.0805776	2.76301	up	hsa_circRNA_087538	NM_014612	FAM120A
ASCRP3007657	0.0149317	0.0640141	2.64342	up	hsa_circRNA_100708	NM_014661	FAM53B
ASCRP3007689	0.00259917	0.0442557	2.31616	up	hsa_circRNA_010906	NM_170743	IFNLR1
ASCRP3007694	0.00187478	0.0441113	5.71101	up	hsa_circRNA_102500	NM_025189	ZNF430
ASCRP3007695	0.00358423	0.0453788	2.58313	up	hsa_circRNA_402082	NM_003430	ZNF91
ASCRP3007711	0.0168769	0.067296	2.0654	up	hsa_circRNA_001112	NM_152879	DGKD
ASCRP3007725	0.00721283	0.0506142	3.6915	up	hsa_circRNA_049472	NM_002743	PRKCSH
ASCRP3007759	0.0281833	0.0832965	3.52915	up	hsa_circRNA_405840	NM_015662	IFT172
ASCRP3007766	0.000625724	0.0441113	2.25162	up	hsa_circRNA_101571	NM_005585	SMAD6
ASCRP3007767	0.00958356	0.0551944	2.05629	up	hsa_circRNA_104728	NM_002919	RFX3
ASCRP3007768	0.0214443	0.0738883	2.43482	up	hsa_circRNA_011459	uc001bwm.4	RNF19B
ASCRP3007794	0.00263355	0.0442557	2.12314	up	hsa_circRNA_103553	NM_005781	TNK2
ASCRP3007796	0.00359124	0.0453788	2.23155	up	hsa_circRNA_104253	NM_020823	TMEM181
ASCRP3007805	0.00977758	0.0555934	2.80681	up	hsa_circRNA_100084	NM_001198801	EIF4G3
ASCRP3007814	0.0118646	0.0591226	2.08097	up	hsa_circRNA_402755	NM_025225	PNPLA3
ASCRP3007816	0.039009	0.0989668	2.73832	up	hsa_circRNA_102725	NM_018062	FANCL
ASCRP3007831	0.00704135	0.0504908	2.14265	up	hsa_circRNA_102594	NM_002691	POLD1
ASCRP3007835	0.00160564	0.0441113	2.94585	up	hsa_circRNA_101473	NM_003246	THBS1
ASCRP3007838	0.00143571	0.0441113	2.05834	up	hsa_circRNA_102001	NM_015276	USP22
ASCRP3007855	0.00210651	0.0442557	4.60501	up	hsa_circRNA_401801	NM_004583	RAB5C
ASCRP3007861	0.0390053	0.0989668	4.2397	up	hsa_circRNA_092447	NM_006640	SEPT9
ASCRP3007864	0.00468943	0.0467987	4.00721	up	hsa_circRNA_101698	NM_014316	CARHSP1
ASCRP3007874	0.00695049	0.050365	2.22015	up	hsa_circRNA_025249	NM_005439	MLF2
ASCRP3007878	0.0019389	0.0441113	2.91462	up	hsa_circRNA_102599	NM_004829	NCR1
ASCRP3007893	0.00490858	0.0473487	8.56454	up	hsa_circRNA_405439	NM_032167	SNX29
ASCRP3007909	0.00709127	0.0505466	3.64025	up	hsa_circRNA_100364	NM_005998	CCT3
ASCRP3007913	0.00533438	0.0479609	2.28837	up	hsa_circRNA_104544	NM_005494	DNAJB6
ASCRP3007915	0.00296477	0.0442557	4.22428	up	hsa_circRNA_000932	NM_003169	SUPT5H
ASCRP3007916	0.0174721	0.0684285	2.42079	up	hsa_circRNA_014572	NM_018489	ASH1L
ASCRP3007924	0.00685932	0.0501891	5.31058	up	hsa_circRNA_079276	NM_001101	ACTB
ASCRP3007932	0.0150378	0.0641054	2.61146	up	hsa_circRNA_003956	ENST00000474348	RNF13
ASCRP3007933	0.0273251	0.0820451	2.38516	up	hsa_circRNA_103489	NM_007282	RNF13
ASCRP3007951	0.0134876	0.0616468	3.99494	up	hsa_circRNA_092458	ENST00000600794	EEF2
ASCRP3007960	0.029535	0.0851684	2.55034	up	hsa_circRNA_042265	NM_001082968	TOM1L2
ASCRP3007965	0.00255553	0.0442557	5.51779	up	hsa_circRNA_006349	NM_018056	TMEM39B
ASCRP3007981	0.0226463	0.0756166	5.00134	up	hsa_circRNA_405757	ENST00000344519	ZNF66
ASCRP3007984	0.00755485	0.0513311	2.5436	up	hsa_circRNA_102259	NM_005993	TBCD
ASCRP3007988	0.0113806	0.0582013	3.08993	up	hsa_circRNA_103292	NM_025265	TSEN2
ASCRP3007994	0.00618995	0.048993	2.17424	up	hsa_circRNA_401840	NM_018304	PRR11
ASCRP3008017	0.00640147	0.0492076	2.09447	up	hsa_circRNA_049382	NM_000527	LDLR
ASCRP3008030	0.000939081	0.0441113	3.16048	up	hsa_circRNA_011129	NM_031459	SESN2
ASCRP3008040	0.00255299	0.0442557	2.66194	up	hsa_circRNA_028294	NM_025247	ACAD10
ASCRP3008045	0.00209497	0.0442557	4.63992	up	hsa_circRNA_103512	NM_022763	FNDC3B
ASCRP3008062	0.0322573	0.0892519	2.20288	up	hsa_circRNA_401701	NM_020162	DHX33
ASCRP3008074	0.041085	0.101919	2.18982	up	hsa_circRNA_029235	NM_020936	DDX55
ASCRP3008082	0.0161745	0.0662895	3.42816	up	hsa_circRNA_104615	NR_104581	SPIDR
ASCRP3008084	0.00715072	0.0505466	5.45363	up	hsa_circRNA_059914	NM_000687	AHCY
ASCRP3008098	0.00355752	0.0453788	2.60916	up	hsa_circRNA_101974	NM_001416	EIF4A1
ASCRP3008100	0.00119041	0.0441113	2.63198	up	hsa_circRNA_006026	NM_001007467	SFI1
ASCRP3008101	0.00143967	0.0441113	2.72295	up	hsa_circRNA_101319	NM_018107	RBM23
ASCRP3008102	0.0286907	0.0841969	2.06132	up	hsa_circRNA_102265	NM_005993	TBCD
ASCRP3008106	0.0422613	0.103469	2.11478	up	hsa_circRNA_052507	NM_138799	MBOAT2
ASCRP3008114	0.00189044	0.0441113	2.75574	up	hsa_circRNA_004150	NM_152626	ZNF92
ASCRP3008116	0.00249445	0.0442557	2.07983	up	hsa_circRNA_044136	NM_024819	DCAKD
ASCRP3008124	0.0188116	0.070517	2.2417	up	hsa_circRNA_103198	NM_021090	MTMR3
ASCRP3008129	0.00574751	0.0484468	2.48713	up	hsa_circRNA_406997	ENST00000444244	AC073130.3
ASCRP3008148	0.0048614	0.0471437	2.40621	up	hsa_circRNA_036599	NM_014300	SEC11A
ASCRP3008171	0.0120025	0.0593482	4.19492	up	hsa_circRNA_406748	NM_001109809	ZFP57
ASCRP3008172	0.0191677	0.0709564	4.01778	up	hsa_circRNA_103831	NM_002130	HMGCS1
ASCRP3008185	0.0196079	0.0715268	2.53012	up	hsa_circRNA_029545	NM_138575	PGAM5
ASCRP3008189	0.0455107	0.10796	2.30938	up	hsa_circRNA_104514	NM_004333	BRAF
ASCRP3008207	0.00430553	0.0465082	4.57397	up	hsa_circRNA_405391	NM_002833	PTPN9
ASCRP3008212	8.14401e-05	0.0361122	3.02475	up	hsa_circRNA_006549	NM_014109	ATAD2
ASCRP3008223	0.00847705	0.053817	2.49626	up	hsa_circRNA_400229	NM_024586	OSBPL9
ASCRP3008230	0.0327949	0.0899163	2.97811	up	hsa_circRNA_102204	NM_006640	SEPT9
ASCRP3008255	0.0129917	0.0609117	3.16396	up	hsa_circRNA_002972	NR_024019	FAM193B
ASCRP3008256	0.000433865	0.0429355	6.33897	up	hsa_circRNA_102974	NM_014808	FARP2
ASCRP3008271	0.000390671	0.042893	2.16287	up	hsa_circRNA_001869	NM_024617	ZCCHC6
ASCRP3008281	0.013428	0.0616439	3.97648	up	hsa_circRNA_104198	NM_005923	MAP3K5
ASCRP3008288	0.000882788	0.0441113	2.93244	up	hsa_circRNA_103536	NM_004068	AP2M1
ASCRP3008302	0.00267021	0.0442557	2.06269	up	hsa_circRNA_016682	NM_014698	TMEM63A
ASCRP3008336	0.0231534	0.0763197	2.6687	up	hsa_circRNA_101166	NM_012174	FBXW8
ASCRP3008338	0.0121412	0.0596164	2.75391	up	hsa_circRNA_407093	ENST00000519655	RP11-37B2.1
ASCRP3008369	0.0341698	0.0918186	2.0846	up	hsa_circRNA_007593	ENST00000600239	SUGP2
ASCRP3008371	0.019542	0.0714032	3.63296	up	hsa_circRNA_104822	NM_014612	FAM120A
ASCRP3008388	0.000594754	0.0441113	2.06138	up	hsa_circRNA_101312	NM_007110	TEP1
ASCRP3008389	0.035425	0.0935558	2.48754	up	hsa_circRNA_089475	NM_015447	CAMSAP1
ASCRP3008398	0.00705445	0.050543	2.30119	up	hsa_circRNA_400380	NM_015090	NFASC
ASCRP3008399	0.00224412	0.0442557	2.22304	up	hsa_circRNA_103958	NM_004134	HSPA9
ASCRP3008400	0.00447523	0.0467619	4.225	up	hsa_circRNA_001068	ENST00000468758	MGAT5
ASCRP3008401	0.00361515	0.0453788	3.55668	up	hsa_circRNA_100127	NM_005626	SRSF4
ASCRP3008404	0.0143861	0.0633825	3.05703	up	hsa_circRNA_016771	NM_052843	OBSCN
ASCRP3008437	0.0136851	0.0618565	2.38865	up	hsa_circRNA_028799	NM_006836	GCN1L1
ASCRP3008457	0.0156289	0.0653356	2.30959	up	hsa_circRNA_102521	NM_005499	UBA2
ASCRP3008459	0.00582333	0.0484468	2.60412	up	hsa_circRNA_003261	NM_172020	POM121
ASCRP3008460	0.0101268	0.0563486	2.55412	up	hsa_circRNA_104411	NM_001099415	POM121C
ASCRP3008467	0.0021885	0.0442557	2.82696	up	hsa_circRNA_101441	NM_014844	TECPR2
ASCRP3008476	0.00746239	0.0511349	2.57818	up	hsa_circRNA_050212	NM_003721	RFXANK
ASCRP3008509	0.0183471	0.0698426	2.61597	up	hsa_circRNA_104962	NM_015447	CAMSAP1
ASCRP3008521	0.0355765	0.0938023	2.27541	up	hsa_circRNA_404313	uc004crp.3	NLGN4X
ASCRP3008525	0.00308444	0.0448052	3.31787	up	hsa_circRNA_103540	NM_004593	TRA2B
ASCRP3008527	0.00283481	0.0442557	2.92739	up	hsa_circRNA_023304	NM_053056	CCND1
ASCRP3008553	0.0015158	0.0441113	3.01001	up	hsa_circRNA_011862	NM_017646	TRIT1
ASCRP3008566	0.0160395	0.0660699	3.22499	up	hsa_circRNA_104740	NM_017645	HAUS6
ASCRP3008584	0.00463294	0.0467987	2.06232	up	hsa_circRNA_100365	NM_002529	NTRK1
ASCRP3008608	0.00674292	0.0500152	2.47884	up	hsa_circRNA_104201	NM_020464	NHSL1
ASCRP3008610	0.00545842	0.0479962	2.72569	up	hsa_circRNA_100043	NM_001428	ENO1
ASCRP3008611	3.18753e-06	0.0152582	2.68848	up	hsa_circRNA_100151	NM_178547	ZBTB8OS
ASCRP3008613	0.015233	0.0646784	2.15076	up	hsa_circRNA_079048	NM_002735	PRKAR1B
ASCRP3008622	0.00748325	0.0511349	3.66984	up	hsa_circRNA_022847	NM_002419	MAP3K11
ASCRP3008640	0.0105067	0.0569355	7.59415	up	hsa_circRNA_104634	NM_004318	ASPH
ASCRP3008643	0.0182016	0.0695073	2.17126	up	hsa_circRNA_102158	NM_006852	TLK2
ASCRP3008651	0.00692774	0.0502905	5.26966	up	hsa_circRNA_101144	NM_016238	ANAPC7
ASCRP3008665	0.00217046	0.0442557	2.12586	up	hsa_circRNA_101972	NM_000937	POLR2A
ASCRP3008691	0.0185646	0.0702946	5.41715	up	hsa_circRNA_100709	NM_014661	FAM53B
ASCRP3008700	0.0132778	0.0613375	3.71259	up	hsa_circRNA_100015	NM_002074	GNB1
ASCRP3008717	0.0069716	0.0504019	3.81285	up	hsa_circRNA_101393	NM_000021	PSEN1
ASCRP3008730	0.0116405	0.0587388	2.04148	up	hsa_circRNA_061376	uc002ynb.3	CCT8
ASCRP3008742	0.00486484	0.0471437	5.07771	up	hsa_circRNA_103401	NM_001457	FLNB
ASCRP3008748	0.00550681	0.0482064	4.97681	up	hsa_circRNA_401461	NM_002499	NEO1
ASCRP3008760	0.00673846	0.0500152	2.2294	up	hsa_circRNA_101642	NM_005829	AP3S2
ASCRP3008763	0.00535237	0.047971	2.3815	up	hsa_circRNA_101325	NM_004643	PABPN1
ASCRP3008794	0.0101992	0.0564189	2.15006	up	hsa_circRNA_028184	NM_016238	ANAPC7
ASCRP3008807	0.000650595	0.0441113	2.58937	up	hsa_circRNA_102052	NM_001488	TADA2A
ASCRP3008813	0.00394983	0.045762	2.04426	up	hsa_circRNA_104252	NM_020823	TMEM181
ASCRP3008822	0.00865014	0.0540023	3.78829	up	hsa_circRNA_090069	NM_000444	PHEX
ASCRP3008835	0.00292674	0.0442557	3.90043	up	hsa_circRNA_006153	NM_001519	BRF1
ASCRP3008855	0.00358846	0.0453788	2.55266	up	hsa_circRNA_002529	NM_197941	ADAMTS6
ASCRP3008865	0.0115369	0.0585755	6.01775	up	hsa_circRNA_104597	NM_021623	PLEKHA2
ASCRP3008882	0.026453	0.0808908	3.02928	up	hsa_circRNA_101294	NM_000282	PCCA
ASCRP3008887	0.00994942	0.0559009	3.74355	up	hsa_circRNA_008702	NM_002074	GNB1
ASCRP3008889	0.000518596	0.0436472	4.02061	up	hsa_circRNA_033475	NM_002376	MARK3
ASCRP3008891	0.000305927	0.042893	4.59582	up	hsa_circRNA_102503	NM_003796	URI1
ASCRP3008892	0.00353758	0.0453788	2.0843	up	hsa_circRNA_102893	NM_004071	CLK1
ASCRP3008898	0.00174467	0.0441113	2.28709	up	hsa_circRNA_104872	NM_022486	SUSD1
ASCRP3008905	0.0444605	0.106476	2.64425	up	hsa_circRNA_402294	NM_005722	ACTR2
ASCRP3008922	0.0024358	0.0442557	2.72788	up	hsa_circRNA_101994	NM_007202	AKAP10
ASCRP3008933	0.0082884	0.0534328	2.35172	up	hsa_circRNA_101492	NM_015289	VPS39
ASCRP3008934	0.0103166	0.0565591	3.39866	up	hsa_circRNA_404272	NM_014636	RALGPS1
ASCRP3008940	0.0191923	0.0709761	3.2304	up	hsa_circRNA_100014	NM_002074	GNB1
ASCRP3008947	0.00404404	0.04601	2.07371	up	hsa_circRNA_400053	ENST00000322344	PNKP
ASCRP3008948	0.00134349	0.0441113	2.98151	up	hsa_circRNA_103755	NM_006726	LRBA
ASCRP3008953	0.0076697	0.0516754	3.60116	up	hsa_circRNA_007803	NM_032368	LZIC
ASCRP3008956	0.000180585	0.0422625	2.37084	up	hsa_circRNA_104122	NM_033480	FBXO9
ASCRP3008968	0.0136703	0.0618565	2.0978	up	hsa_circRNA_100479	NM_024525	TTC13
ASCRP3008972	0.0274445	0.0822169	2.76201	up	hsa_circRNA_100401	NM_022457	RFWD2
ASCRP3008975	0.00341141	0.0448918	2.63074	up	hsa_circRNA_406631	NM_012446	SSBP2
ASCRP3008978	0.00157297	0.0441113	2.21478	up	hsa_circRNA_101550	NM_003922	HERC1
ASCRP3008987	0.00146324	0.0441113	2.10935	up	hsa_circRNA_100570	NM_014317	PDSS1
ASCRP3009010	0.0153996	0.0649908	2.57268	up	hsa_circRNA_101172	NM_016281	TAOK3
ASCRP3009020	0.0115815	0.0585906	2.10337	up	hsa_circRNA_102253	NM_005993	TBCD
ASCRP3009034	0.000228484	0.0422625	4.77232	up	hsa_circRNA_102328	NM_153211	TTC39C
ASCRP3009036	0.0011846	0.0441113	2.3355	up	hsa_circRNA_101052	NM_023071	SPATS2
ASCRP3009040	0.00628814	0.0491144	2.81705	up	hsa_circRNA_101983	NM_003010	MAP2K4
ASCRP3009048	0.00284583	0.0442557	2.32195	up	hsa_circRNA_049290	NM_020428	SLC44A2
ASCRP3009081	0.00296626	0.0442557	2.10623	up	hsa_circRNA_103595	NM_015274	MAN2B2
ASCRP3009123	0.00374873	0.0453788	8.62229	up	hsa_circRNA_105018	NM_024917	TRMT2B
ASCRP3009138	0.00958367	0.0551944	2.19944	up	hsa_circRNA_100132	NM_014676	PUM1
ASCRP3009144	0.00964112	0.0552485	2.6841	up	hsa_circRNA_102387	NM_007345	ZNF236
ASCRP3009145	0.00092485	0.0441113	3.60697	up	hsa_circRNA_100421	NM_144977	DENND1B
ASCRP3009169	0.00164024	0.0441113	3.2779	up	hsa_circRNA_104823	NM_014612	FAM120A
ASCRP3009174	0.0227959	0.0758277	2.01583	up	hsa_circRNA_100590	NM_000124	ERCC6
ASCRP3009178	0.0143382	0.0633825	2.12955	up	hsa_circRNA_104735	NM_015061	KDM4C
ASCRP3009181	0.0370367	0.0959552	4.57498	up	hsa_circRNA_020256	NM_017615	NSMCE4A
ASCRP3009183	0.00370328	0.0453788	3.72675	up	hsa_circRNA_001826	uc031rvi.1	DYRK1A
ASCRP3009195	0.00494717	0.0473685	2.65079	up	hsa_circRNA_103411	NM_003848	SUCLG2
ASCRP3009214	0.00700975	0.0504019	7.80197	up	hsa_circRNA_404864	NM_177553	GAS2
ASCRP3009226	0.00858596	0.0540023	2.07328	up	hsa_circRNA_405567	ENST00000591723	RAD51L3-RFFL
ASCRP3009256	0.00609525	0.0487119	2.51069	up	hsa_circRNA_000543	TCONS_l2_00004572	XLOC_l2_002352
ASCRP3009264	0.00375891	0.0453788	3.80317	up	hsa_circRNA_001766	NM_004911	PDIA4
ASCRP3009266	0.0111593	0.0579726	2.11267	up	hsa_circRNA_405539	NM_003010	MAP2K4
ASCRP3009267	0.0276598	0.0825563	3.07377	up	hsa_circRNA_102854	NM_002610	PDK1
ASCRP3009289	0.0302205	0.0862811	2.0725	up	hsa_circRNA_064335	NM_138711	PPARG
ASCRP3009291	0.0093664	0.0548799	4.03843	up	hsa_circRNA_100653	NM_032440	LCOR
ASCRP3009311	0.00401979	0.0459963	2.46826	up	hsa_circRNA_103006	NM_012255	XRN2
ASCRP3009330	0.00944097	0.0550261	2.37895	up	hsa_circRNA_051348	NM_001193621	PINLYP
ASCRP3009362	0.000934778	0.0441113	2.41817	up	hsa_circRNA_103026	NM_007367	RALY
ASCRP3009403	0.00682311	0.0501891	4.50662	up	hsa_circRNA_100013	NM_002074	GNB1
ASCRP3009408	0.000151111	0.0422625	6.3338	up	hsa_circRNA_103758	NM_006726	LRBA
ASCRP3009421	0.015801	0.0656428	2.38107	up	hsa_circRNA_014724	NM_005998	CCT3
ASCRP3009423	0.00232163	0.0442557	2.34073	up	hsa_circRNA_100119	NM_023923	PHACTR4
ASCRP3009429	0.0218234	0.0745409	2.13237	up	hsa_circRNA_001218	NM_001127	AP1B1
ASCRP3009430	0.042857	0.104267	2.12872	up	hsa_circRNA_103340	NM_014159	SETD2
ASCRP3009433	0.00191557	0.0441113	3.36895	up	hsa_circRNA_101903	NM_017869	BANP
ASCRP3009440	0.00800503	0.0525073	2.22701	up	hsa_circRNA_007624	NM_003567	BCAR3
ASCRP3009442	0.00519129	0.047671	4.58578	up	hsa_circRNA_002901	NM_003615	SLC4A7
ASCRP3009444	0.000641798	0.0441113	2.80046	up	hsa_circRNA_100133	NM_014676	PUM1
ASCRP3009450	0.00615076	0.0488747	11.7533	up	hsa_circRNA_103110	NM_003489	NRIP1
ASCRP3009464	0.00739175	0.0509546	2.22414	up	hsa_circRNA_086779	NM_007126	VCP
ASCRP3009471	0.00569229	0.0484468	2.87027	up	hsa_circRNA_104199	NM_005923	MAP3K5
ASCRP3009474	0.0079449	0.0523627	3.81739	up	hsa_circRNA_000680	NM_153208	IQCK
ASCRP3009479	0.000217465	0.0422625	2.56458	up	hsa_circRNA_403922	NM_005631	SMO
ASCRP3009487	0.00119605	0.0441113	2.80028	up	hsa_circRNA_104928	NM_015679	TRUB2
ASCRP3009497	0.00101196	0.0441113	2.13788	up	hsa_circRNA_006764	NM_003828	MTMR1
ASCRP3009517	0.00872107	0.0541997	2.31354	up	hsa_circRNA_101024	NM_006152	LRMP
ASCRP3009530	0.0480474	0.11144	2.59299	up	hsa_circRNA_070616	NM_005443	PAPSS1
ASCRP3009549	0.00347646	0.0450859	4.47697	up	hsa_circRNA_050998	NM_001020	RPS16
ASCRP3009553	0.000392842	0.042893	2.74337	up	hsa_circRNA_031235	NM_018107	RBM23
ASCRP3009559	0.0057703	0.0484468	2.33654	up	hsa_circRNA_101313	NM_022734	METTL17
ASCRP3009588	0.0126922	0.0605652	2.17885	up	hsa_circRNA_103357	NM_003074	SMARCC1
ASCRP3009594	0.00532775	0.0479418	2.76497	up	hsa_circRNA_101434	NM_032632	PAPOLA
ASCRP3009609	0.0130257	0.0609411	5.30311	up	hsa_circRNA_026568	uc001scc.3	ITGB7
ASCRP3009615	0.00117996	0.0441113	3.7427	up	hsa_circRNA_065807	NM_005778	RBM5
ASCRP3009659	0.0182779	0.0696632	2.07208	up	hsa_circRNA_017688	NM_014688	USP6NL
ASCRP3009663	0.00327898	0.0448918	4.09712	up	hsa_circRNA_027093	NM_006601	PTGES3
ASCRP3009671	0.00134412	0.0441113	2.35519	up	hsa_circRNA_006226	ENST00000295874	PTPRG
ASCRP3009688	0.0134528	0.0616439	6.36283	up	hsa_circRNA_010575	NM_005529	HSPG2
ASCRP3009693	0.000380425	0.042893	2.21195	up	hsa_circRNA_103124	NM_005128	DOPEY2
ASCRP3009695	0.00340093	0.0448918	2.62681	up	hsa_circRNA_400031	ENST00000347992	MINK1
ASCRP3009700	0.00686004	0.0501891	2.693	up	hsa_circRNA_104731	NM_005772	RCL1
ASCRP3009703	0.00408166	0.0461223	4.17721	up	hsa_circRNA_405111	NM_001170543	PGAM5
ASCRP3009741	0.0075022	0.0512029	2.05254	up	hsa_circRNA_005133	NM_001954	DDR1
ASCRP3009783	0.0247111	0.0783147	2.51241	up	hsa_circRNA_103239	NM_002883	RANGAP1
ASCRP3009798	0.00690438	0.0502228	2.51128	up	hsa_circRNA_048728	NM_002850	PTPRS
ASCRP3009804	0.0154879	0.0650602	2.29021	up	hsa_circRNA_104545	NM_005494	DNAJB6
ASCRP3009808	0.00372739	0.0453788	2.93669	up	hsa_circRNA_004939	NM_000418	IL4R
ASCRP3009815	0.0425857	0.10389	3.10184	up	hsa_circRNA_104640	NM_024790	CSPP1
ASCRP3009824	0.0445938	0.10669	2.78057	up	hsa_circRNA_086482	NM_001010887	ACER2
ASCRP3009825	0.0196831	0.0715806	2.27593	up	hsa_circRNA_101394	NM_000021	PSEN1
ASCRP3009834	0.00382721	0.0453788	2.47898	up	hsa_circRNA_103017	NM_015338	ASXL1
ASCRP3009835	0.00101165	0.0441113	3.59738	up	hsa_circRNA_103229	NM_000026	ADSL
ASCRP3009837	0.00468256	0.0467987	3.91443	up	hsa_circRNA_104172	NM_014845	FIG4
ASCRP3009841	0.0143705	0.0633825	2.92919	up	hsa_circRNA_001059	NM_001024674	LIN52
ASCRP3009850	0.00163192	0.0441113	2.38275	up	hsa_circRNA_059359	NM_014737	RASSF2
ASCRP3009859	0.000364725	0.042893	2.46216	up	hsa_circRNA_001951	NM_001456	FLNA
ASCRP3009862	0.0193782	0.0710882	2.09536	up	hsa_circRNA_100121	NR_024127	SNHG12
ASCRP3009871	0.0293961	0.0849502	2.01462	up	hsa_circRNA_102425	NM_015015	KDM4B
ASCRP3009880	0.00621512	0.0490637	7.78988	up	hsa_circRNA_026358	NM_005556	KRT7
ASCRP3009892	0.0386273	0.0983491	3.38501	up	hsa_circRNA_103870	uc003jxp.3	SMA4
ASCRP3009896	0.0143252	0.0633825	2.89619	up	hsa_circRNA_102116	NM_014897	ZNF652
ASCRP3009919	0.00340634	0.0448918	2.60417	up	hsa_circRNA_000809	NM_004762	CYTH1
ASCRP3009924	0.0153325	0.0648216	3.58195	up	hsa_circRNA_026457	NM_000424	KRT5
ASCRP3009930	0.00117538	0.0441113	2.1142	up	hsa_circRNA_102170	NM_022739	SMURF2
ASCRP3009937	0.0251064	0.0788462	2.08125	up	hsa_circRNA_090311	NM_000240	MAOA
ASCRP3009939	0.00313993	0.0448843	2.50587	up	hsa_circRNA_036188	NM_001206796	PKM
ASCRP3009956	0.0300393	0.0861472	3.26194	up	hsa_circRNA_000556	NM_015335	MED13L
ASCRP3009965	0.00530599	0.0479243	2.06802	up	hsa_circRNA_000598	NM_015995	KLF13
ASCRP3009975	0.0256229	0.0794148	2.41625	up	hsa_circRNA_102482	NM_012088	PGLS
ASCRP3009986	0.00904253	0.0547897	3.474	up	hsa_circRNA_102402	NM_018959	DAZAP1
ASCRP3009990	0.00176167	0.0441113	4.07663	up	hsa_circRNA_405330	NM_005313	PDIA3
ASCRP3009991	0.0110317	0.057705	2.08044	up	hsa_circRNA_104983	NM_198270	NHS
ASCRP3010009	0.00452999	0.046788	4.63118	up	hsa_circRNA_001464	NM_006598	SLC12A7
ASCRP3010028	0.000258649	0.0422625	2.82256	up	hsa_circRNA_103148	NM_194255	SLC19A1
ASCRP3010046	0.0229663	0.0759721	2.25583	up	hsa_circRNA_084553	NM_001146227	RPS20
ASCRP3010055	0.00146753	0.0441113	12.9926	up	hsa_circRNA_103670	NM_144571	CNOT6L
ASCRP3010066	0.0204055	0.0721911	2.50868	up	hsa_circRNA_402964	NM_000532	PCCB
ASCRP3010076	0.00401046	0.0459963	2.16234	up	hsa_circRNA_013141	NM_003243	TGFBR3
ASCRP3010078	0.0181751	0.0694538	2.57843	up	hsa_circRNA_037128	NM_001039476	NPRL3
ASCRP3010080	0.00129473	0.0441113	2.63794	up	hsa_circRNA_104435	NM_003439	ZKSCAN1
ASCRP3010087	0.0409905	0.101815	2.49281	up	hsa_circRNA_103106	NM_025219	DNAJC5
ASCRP3010130	0.00629694	0.0491144	2.57685	up	hsa_circRNA_104395	NM_004603	STX1A
ASCRP3010132	0.000862183	0.0441113	2.97106	up	hsa_circRNA_405582	NM_005789	PSME3
ASCRP3010136	0.00716277	0.0505466	2.42562	up	hsa_circRNA_101018	NM_018179	ATF7IP
ASCRP3010151	0.0489609	0.112783	2.79249	up	hsa_circRNA_102829	NM_024659	GTDC1
ASCRP3010177	0.00865736	0.0540023	3.78029	up	hsa_circRNA_000165	NM_005819	STX6
ASCRP3010196	0.0130561	0.0609896	3.58964	up	hsa_circRNA_100546	NM_005174	ATP5C1
ASCRP3010210	0.0101548	0.0563619	2.45444	up	hsa_circRNA_100146	NM_003757	EIF3I
ASCRP3010215	0.00687376	0.0501891	3.30926	up	hsa_circRNA_102411	NM_174983	MFSD12
ASCRP3010252	0.0269542	0.081532	2.04252	up	hsa_circRNA_100527	NM_014023	WDR37
ASCRP3010258	0.0106873	0.0573595	2.98873	up	hsa_circRNA_103479	NM_144717	IL20RB
ASCRP3010310	0.0206184	0.0724362	2.42624	up	hsa_circRNA_100157	NM_013411	AK2
ASCRP3010319	0.00922474	0.0548112	2.34272	up	hsa_circRNA_405971	NM_194317	LYPD6
ASCRP3010323	0.00291622	0.0442557	2.60921	up	hsa_circRNA_002261	NM_001005751	FAM21A
ASCRP3010332	0.00132337	0.0441113	3.3699	up	hsa_circRNA_101324	NM_004643	PABPN1
ASCRP3010348	0.020074	0.0719973	2.64655	up	hsa_circRNA_003599	NM_020401	NUP107
ASCRP3010358	0.00598513	0.0487119	2.74519	up	hsa_circRNA_004867	NM_198526	ZNF710
ASCRP3010359	0.00278189	0.0442557	3.79569	up	hsa_circRNA_079422	NM_004968	ICA1
ASCRP3010361	0.00386285	0.0456224	3.2374	up	hsa_circRNA_402904	NM_002942	ROBO2
ASCRP3010362	0.0442384	0.106113	2.02658	up	hsa_circRNA_002625	NM_020960	GPR107
ASCRP3010372	0.000621782	0.0441113	2.28252	up	hsa_circRNA_006062	ENST00000462274	DYRK1A
ASCRP3010394	0.000761076	0.0441113	2.39045	up	hsa_circRNA_026399	NM_005555	KRT6B
ASCRP3010419	0.0219562	0.0747574	3.30683	up	hsa_circRNA_026074	NM_001659	ARF3
ASCRP3010457	0.0109331	0.057642	2.0177	up	hsa_circRNA_001205	NM_203305	FAM102A
ASCRP3010458	0.0202383	0.072156	3.17999	up	hsa_circRNA_405758	ENST00000345030	ZNF85
ASCRP3010462	0.00021591	0.0422625	3.46276	up	hsa_circRNA_104220	NM_005389	PCMT1
ASCRP3010481	0.0268913	0.0814504	2.08641	up	hsa_circRNA_004286	NM_022486	SUSD1
ASCRP3010519	0.00544307	0.0479962	2.45324	up	hsa_circRNA_003552	NM_017947	MOCOS
ASCRP3010527	0.00578951	0.0484468	2.40601	up	hsa_circRNA_103531	NM_018023	YEATS2
ASCRP3010540	0.00268015	0.0442557	2.26814	up	hsa_circRNA_101016	NM_030640	DUSP16
ASCRP3010569	0.0431588	0.104747	2.18026	up	hsa_circRNA_102856	NR_103729	PDK1
ASCRP3010576	0.00490834	0.0473487	2.14558	up	hsa_circRNA_101534	NM_024755	SLTM
ASCRP3010579	0.0475487	0.110637	2.0242	up	hsa_circRNA_102105	NM_006310	NPEPPS
ASCRP3010593	0.0266698	0.0811209	2.20208	up	hsa_circRNA_100299	NM_006135	CAPZA1
ASCRP3010594	0.0130366	0.0609684	3.57428	up	hsa_circRNA_100415	NM_005819	STX6
ASCRP3010599	0.011041	0.057705	2.12543	up	hsa_circRNA_405554	NM_016231	NLK
ASCRP3010605	0.0437925	0.105653	2.77844	up	hsa_circRNA_104821	NM_014612	FAM120A
ASCRP3010625	0.0178175	0.0689111	2.40706	up	hsa_circRNA_100989	NM_002017	FLI1
ASCRP3010628	0.0237351	0.0772076	3.36179	up	hsa_circRNA_101163	NM_015335	MED13L
ASCRP3010635	0.0467261	0.109502	2.95959	up	hsa_circRNA_050301	NM_033468	ZNF257
[truncated: 241 more rows]
