# Supplementary material for: Dysregulation of p53-RBM25-mediated circAMOTL1L biogenesis contributes to prostate cancer progression through the circAMOTL1L-miR-193a-5p-Pcdha pathway
Source: Oncogene. 2018 Dec 7;38(14):2516–32. doi: 10.1038/s41388-018-0602-8 (PMC6484770; doi:10.1038/s41388-018-0602-8)
Supplement: Supplementary file 5 — Supplementary Table 3 [file 41388_2018_602_MOESM5_ESM.xlsx]

## Sheet: up_P53_vs_con
#log2FC >= 0.585 #p-value cut-off <= 0.05 #q-value cut-off <= 1.00 #Transcript biotype: protein_coding #Condition pair: up_P53_vs_con Column A: Track_id, The database name in transcript level. Column B: Gene_Name, The name of gene. Column C: Trans_Name, The name of transcript. Column D: Locus, The genomic coordinates of transcript. Column E: Strand, The strand of transcript. Column F: Trans_Type,…
Annotation						DE Statistic				FPKM
Track_id	Gene_Name	Trans_Name	Locus	Strand	Trans_Type	log2FC	Fold_Change	p_value	q_value	P53_FPKM
ENST00000529029.1_1	YAP1	YAP1-003	chr11:102056812-102101310	+	protein_coding	4.58138	23.9405	0.0018578	0.273657	4.58138
ENST00000454255.6_1	PHF23	PHF23-005	chr17:7138606-7142249	-	protein_coding	4.56653	23.6953	0.000299801	0.143349	4.71145
ENST00000424381.5_1	UBE2E1	UBE2E1-003	chr3:23851934-23932805	+	protein_coding	4.53028	23.1074	0.00481127	0.373226	4.53028
ENST00000382891.9_2	WHSC1	WHSC1-201	chr4:1894509-1983933	+	protein_coding	4.52986	23.1006	2.57437e-06	0.0215615	4.52986
ENST00000382533.8_1	SAP18	SAP18-001	chr13:21714653-21723221	+	protein_coding	4.52012	22.9451	2.9624e-05	0.0578931	4.8148
ENST00000540338.5_1	CLIP1	CLIP1-003	chr12:122757381-122865041	-	protein_coding	4.43869	21.686	0.00195226	0.276599	4.43869
ENST00000326799.7_1	YME1L1	YME1L1-005	chr10:27399383-27443288	-	protein_coding	4.38602	20.9086	0.000190496	0.120796	4.38602
ENST00000417224.5_1	SH3GLB2	SH3GLB2-011	chr9:131770729-131790464	-	protein_coding	4.36777	20.6457	0.0112896	0.481266	4.83509
ENST00000539170.5_1	GABARAPL1	GABARAPL1-005	chr12:10366039-10375709	+	protein_coding	4.12904	17.497	0.0175351	0.549038	4.12904
ENST00000360439.8_1	SIN3A	SIN3A-002	chr15:75663274-75748124	-	protein_coding	3.96396	15.6053	0.000130707	0.103075	3.96396
ENST00000377533.7_1	SCRIB	SCRIB-003	chr8:144873096-144897138	-	protein_coding	3.96133	15.5769	0.000198488	0.120796	3.96528
ENST00000315660.8_1	TSC22D3	TSC22D3-008	chrX:106956451-107019215	-	protein_coding	3.9223	15.1611	0.009678	0.464677	4.16724
ENST00000426972.7_1	DDAH1	DDAH1-201	chr1:85784169-86044046	-	protein_coding	3.8939	14.8655	6.92561e-05	0.0796147	3.8939
ENST00000396593.6_2	CARHSP1	CARHSP1-001	chr16:8946799-8962258	-	protein_coding	3.85528	14.4729	3.79874e-06	0.0247458	4.00509
ENST00000372839.7_2	YWHAB	YWHAB-001	chr20:43514352-43537173	+	protein_coding	3.79004	13.833	0.00573191	0.386709	6.16239
ENST00000585374.5_1	LONP1	LONP1-003	chr19:5691846-5720157	-	protein_coding	3.76467	13.5919	0.0202692	0.567215	3.76467
ENST00000373292.8_1	HDLBP	HDLBP-004	chr2:242168639-242202207	-	protein_coding	3.76129	13.5601	5.23741e-05	0.0767647	3.76129
ENST00000424842.5_2	DLG5	DLG5-005	chr10:79550549-79589200	-	protein_coding	3.75346	13.4867	0.0012121	0.228229	3.75346
ENST00000557769.5_2	CCDC85C	CCDC85C-002	chr14:99978369-99988900	-	protein_coding	3.74053	13.3663	2.35311e-05	0.0551832	3.75698
ENST00000441154.5_1	EIF4G1	EIF4G1-039	chr3:184037545-184052696	+	protein_coding	3.57924	11.9525	0.0498453	0.709992	4.65272
ENST00000530245.5_1	TPT1	TPT1-009	chr13:45911313-45913668	-	protein_coding	3.5313	11.5618	0.000510837	0.171139	3.59211
ENST00000509430.5_1	GFM2	GFM2-004	chr5:74017083-74062930	-	protein_coding	3.52258	11.4922	0.000709073	0.191931	3.60076
ENST00000535724.5_1	AIFM1	AIFM1-201	chrX:129263340-129299861	-	protein_coding	3.51382	11.4226	0.0226957	0.584738	3.51382
ENST00000409328.5_1	HNRNPLL	HNRNPLL-010	chr2:38791174-38829999	-	protein_coding	3.4955	11.2785	0.0156011	0.531164	3.4955
ENST00000381187.8_1	CD99	CD99-003	chrX:2609317-2659142	+	protein_coding	3.47399	11.1116	0.0363967	0.668295	4.2635
ENST00000388711.7_1	GOLM1	GOLM1-002	chr9:88641062-88715064	-	protein_coding	3.47075	11.0867	9.40971e-05	0.0945222	5.47089
ENST00000235790.8_1	KDM5B	KDM5B-002	chr1:202699033-202776427	-	protein_coding	3.39721	10.5357	0.000127225	0.103075	3.43162
ENST00000425103.5_1	KIAA0232	KIAA0232-201	chr4:6784459-6885897	+	protein_coding	3.3813	10.4201	0.00112772	0.226424	3.88632
ENST00000352904.5_1	FGFR3	FGFR3-002	chr4:1795623-1810598	+	protein_coding	3.37813	10.3972	1.64927e-06	0.0215615	3.37813
ENST00000531967.5_1	ECHDC1	ECHDC1-013	chr6:127609857-127664020	-	protein_coding	3.37186	10.3522	0.00020216	0.120796	3.69666
ENST00000444574.1_1	STK24	STK24-003	chr13:99108236-99171521	-	protein_coding	3.35587	10.238	0.0192115	0.560281	3.35587
ENST00000619101.4_1	REST	REST-204	chr4:57775079-57802002	+	protein_coding	3.30307	9.87016	0.000716839	0.191931	3.30307
ENST00000547859.2_1	PCBP2	PCBP2-013	chr12:53854920-53874591	+	protein_coding	3.21747	9.30151	0.000831292	0.198498	5.16394
ENST00000409064.5_1	KDM3A	KDM3A-002	chr2:86668584-86719839	+	protein_coding	3.16466	8.9672	5.06861e-05	0.0767647	3.16519
ENST00000229794.8_2	MAPK14	MAPK14-002	chr6:35995547-36078532	+	protein_coding	3.07667	8.43662	0.0308594	0.635606	4.03888
ENST00000352689.10_1	MKLN1	MKLN1-001	chr7:131012619-131181395	+	protein_coding	3.02478	8.1386	0.000784931	0.19369	3.6867
ENST00000508376.6_1	APC	APC-004	chr5:112073592-112181753	+	protein_coding	2.99173	7.9543	0.000597235	0.181423	2.99173
ENST00000382297.6_1	KANK1	KANK1-007	chr9:504716-746105	+	protein_coding	2.96658	7.81679	0.000450719	0.163324	5.28043
ENST00000340930.7_2	PTK2	PTK2-011	chr8:141668504-142011257	-	protein_coding	2.79905	6.95981	0.00159983	0.26273	2.85691
ENST00000628733.2_2	UBE3A	UBE3A-012	chr15:25616760-25683673	-	protein_coding	2.79708	6.95033	0.00553967	0.381854	2.79708
ENST00000622612.4_1	BCL2L11	BCL2L11-209	chr2:111878491-111926022	+	protein_coding	2.7908	6.92013	0.000422716	0.158292	2.92533
ENST00000499044.6_2	GRSF1	GRSF1-004	chr4:71685475-71705220	-	protein_coding	2.76118	6.77949	5.66622e-05	0.079095	4.67934
ENST00000457456.5_1	EIF4G1	EIF4G1-029	chr3:184038249-184039815	+	protein_coding	2.7402	6.68164	0.000395528	0.155521	2.7402
ENST00000545167.5_1	PHB2	PHB2-006	chr12:7076874-7079830	-	protein_coding	2.67953	6.40647	0.0105685	0.473211	2.83751
ENST00000337777.7_1	PLS1	PLS1-002	chr3:142342228-142432501	+	protein_coding	2.64213	6.24254	0.00046389	0.163324	2.64213
ENST00000560509.5_1	BLM	BLM-002	chr15:91260625-91358563	+	protein_coding	2.62982	6.18947	0.00372624	0.346936	2.62982
ENST00000335647.9_1	KATNA1	KATNA1-001	chr6:149916009-149959728	-	protein_coding	2.61482	6.12547	0.00982368	0.464776	2.61783
ENST00000413411.5_1	SEPHS1	SEPHS1-003	chr10:13375877-13389358	-	protein_coding	2.60369	6.07838	0.0209859	0.572279	3.05667
ENST00000380201.2_1	DDRGK1	DDRGK1-004	chr20:3172070-3185331	-	protein_coding	2.59903	6.0588	0.00551157	0.381854	2.88196
ENST00000552546.5_1	TMEM106C	TMEM106C-011	chr12:48357390-48362159	+	protein_coding	2.58987	6.02043	0.0150285	0.525397	3.81471
ENST00000395311.5_1	KTN1	KTN1-003	chr14:56068510-56151297	+	protein_coding	2.56759	5.92817	0.0209541	0.572279	4.82373
ENST00000372745.1_1	AP3M1	AP3M1-002	chr10:75882722-75910600	-	protein_coding	2.55354	5.87074	0.00121457	0.228229	5.75736
ENST00000355192.7_1	MSRB3	MSRB3-001	chr12:65672423-65860686	+	protein_coding	2.52033	5.73712	0.00434892	0.365177	3.60891
ENST00000360947.7_1	ZNF219	ZNF219-001	chr14:21558205-21566799	-	protein_coding	2.47535	5.56103	0.000404329	0.155521	3.40806
ENST00000440161.5_1	TADA3	TADA3-004	chr3:9821940-9834695	-	protein_coding	2.45869	5.49716	0.0126678	0.503645	2.45869
ENST00000249883.9_1	AMOTL2	AMOTL2-001	chr3:134074716-134093436	-	protein_coding	2.42181	5.35843	0.0192826	0.560486	2.98455
ENST00000427569.6_1	AARSD1	AARSD1-001	chr17:41102563-41116493	-	protein_coding	2.41188	5.32166	0.00226099	0.292508	2.71067
ENST00000279230.10_1	PLCB3	PLCB3-001	chr11:64018995-64035393	+	protein_coding	2.3881	5.23467	0.00453743	0.370235	3.02795
ENST00000545495.5_1	DEDD	DEDD-202	chr1:161090767-161102478	-	protein_coding	2.37603	5.19105	0.0270796	0.612746	3.00873
ENST00000621062.4_1	GAS2L1	GAS2L1-004	chr22:29703042-29708774	+	protein_coding	2.34934	5.09591	0.00709236	0.417062	2.34934
ENST00000415472.6_1	RBM28	RBM28-002	chr7:127950533-127983924	-	protein_coding	2.34103	5.06665	0.000235787	0.126498	2.34103
ENST00000371878.5_1	KLHL13	KLHL13-003	chrX:117031777-117107542	-	protein_coding	2.33872	5.05854	0.000391385	0.155521	2.33872
ENST00000542666.5_1	CDK17	CDK17-003	chr12:96674322-96793852	-	protein_coding	2.33708	5.0528	0.0335312	0.650736	2.73623
ENST00000415827.6_1	EZH1	EZH1-001	chr17:40852293-40897060	-	protein_coding	2.31265	4.96794	0.023254	0.590286	2.66369
ENST00000504621.1_1	KIF20A	KIF20A-005	chr5:137514910-137518436	+	protein_coding	2.30322	4.93559	0.0176697	0.54943	2.30322
ENST00000435660.5_1	SLC30A6	SLC30A6-202	chr2:32390910-32449181	+	protein_coding	2.23333	4.70219	0.00604163	0.397764	2.37227
ENST00000515662.6_1	THUMPD3	THUMPD3-003	chr3:9404782-9426554	+	protein_coding	2.21431	4.6406	0.0070304	0.417062	2.95371
ENST00000360816.7_1	FAM217B	FAM217B-002	chr20:58515494-58523735	+	protein_coding	2.20319	4.60496	0.000873145	0.201916	2.73149
ENST00000434945.6_1	KDELC2	KDELC2-002	chr11:108342839-108362231	-	protein_coding	2.18442	4.54544	0.0318706	0.640821	2.96403
ENST00000391755.1_1	PRPF31	PRPF31-003	chr19:54621651-54635140	+	protein_coding	2.18255	4.53954	0.00340219	0.333551	3.45939
ENST00000435176.5_1	MLH1	MLH1-006	chr3:37035295-37092335	+	protein_coding	2.14157	4.41242	0.0183838	0.554317	3.50415
ENST00000396509.6_1	GALK2	GALK2-002	chr15:49462401-49620711	+	protein_coding	2.13933	4.40556	0.0477785	0.704134	2.51715
ENST00000425934.5_1	CEP250	CEP250-012	chr20:34050090-34065888	+	protein_coding	2.133	4.38629	0.00174335	0.268902	2.133
ENST00000470747.4_1	HOXA10-HOXA9	HOXA10-HOXA9-001	chr7:27203154-27219632	-	protein_coding	2.11187	4.32251	0.00600542	0.397388	2.8418
ENST00000262428.4_1	COTL1	COTL1-001	chr16:84599200-84651683	-	protein_coding	2.09549	4.27371	0.00525374	0.380172	6.08577
ENST00000514940.5_2	ADD1	ADD1-015	chr4:2900158-2930158	+	protein_coding	2.09262	4.26521	0.00850208	0.448258	2.7693
ENST00000372806.7_1	STK4	STK4-003	chr20:43595115-43708600	+	protein_coding	2.08645	4.24702	0.0022701	0.292508	3.45909
ENST00000378798.9_1	IST1	IST1-010	chr16:71929456-71962911	+	protein_coding	2.08122	4.23165	8.18168e-05	0.0888288	3.02715
ENST00000503427.5_1	HMGXB3	HMGXB3-002	chr5:149379884-149432386	+	protein_coding	2.06762	4.19194	0.0102038	0.469338	2.06762
ENST00000359171.8_1	NUP98	NUP98-201	chr11:3696241-3819022	-	protein_coding	2.05662	4.16011	0.0133913	0.508126	4.629
ENST00000346932.9_1	SEZ6L2	SEZ6L2-003	chr16:29882480-29910385	-	protein_coding	2.05445	4.15385	0.0389017	0.679832	2.28197
ENST00000359793.7_2	CEP57L1	CEP57L1-201	chr6:109450507-109485113	+	protein_coding	2.04842	4.13653	0.0242248	0.597801	2.04842
ENST00000319332.9_1	P3H2	P3H2-001	chr3:189674517-189838718	-	protein_coding	2.04663	4.1314	0.00286711	0.319569	3.52444
ENST00000462320.5_1	NFU1	NFU1-008	chr2:69623255-69643336	-	protein_coding	2.0233	4.06512	0.0324456	0.644383	2.27743
ENST00000615911.4_1	MED29	MED29-201	chr19:39881963-39891201	+	protein_coding	2.02321	4.06488	0.0106228	0.473947	2.45081
ENST00000451251.5_1	ZNF692	ZNF692-021	chr1:249144265-249153059	-	protein_coding	1.98525	3.95932	0.0357291	0.664945	2.27134
ENST00000264221.6_1	PAICS	PAICS-201	chr4:57301915-57327534	+	protein_coding	1.97471	3.93049	0.0153409	0.528281	2.76489
ENST00000588910.5_1	MAPRE2	MAPRE2-004	chr18:32621395-32707581	+	protein_coding	1.96704	3.90966	0.0309415	0.635606	2.32084
ENST00000391877.3_1	DEGS1	DEGS1-201	chr1:224370968-224380859	+	protein_coding	1.96565	3.90589	0.0342016	0.654591	2.29412
ENST00000258412.7_1	TMBIM1	TMBIM1-001	chr2:219138915-219157300	-	protein_coding	1.9539	3.87419	0.0201637	0.566213	3.60139
ENST00000429642.1_2	IDI1	IDI1-002	chr10:1088572-1094823	-	protein_coding	1.95027	3.86448	0.0093606	0.460489	3.68544
ENST00000293981.10_1	FLYWCH2	FLYWCH2-002	chr16:2933214-2949383	+	protein_coding	1.94288	3.84472	0.0411464	0.686559	1.94288
ENST00000375383.7_1	KDM5C	KDM5C-007	chrX:53222111-53254604	-	protein_coding	1.93865	3.83347	4.95604e-06	0.0290563	1.93865
ENST00000581639.1_1	ARSG	ARSG-004	chr17:66287632-66303720	+	protein_coding	1.9213	3.78763	0.00072542	0.191931	2.01223
ENST00000590375.5_2	GPI	GPI-008	chr19:34855927-34868483	+	protein_coding	1.91766	3.77811	0.0248737	0.600606	3.51118
ENST00000349241.6_1	PTK7	PTK7-004	chr6:43044080-43129450	+	protein_coding	1.91132	3.76153	0.00497927	0.376677	1.91132
ENST00000616701.4_1	SEMA3B	SEMA3B-001	chr3:50306438-50314610	+	protein_coding	1.90341	3.74098	0.00374632	0.347666	2.56139
ENST00000628863.2_1	RABEPK	RABEPK-203	chr9:127962821-127996437	+	protein_coding	1.90331	3.7407	0.00195791	0.276599	1.90331
ENST00000558720.5_1	SRP14	SRP14-005	chr15:40328243-40331251	-	protein_coding	1.9021	3.73758	0.0395986	0.683864	5.70296
ENST00000359576.9_1	CLASP2	CLASP2-201	chr3:33537741-33759705	-	protein_coding	1.90142	3.73581	0.0106789	0.473947	2.10268
ENST00000590151.5_1	ACLY	ACLY-003	chr17:40023170-40075215	-	protein_coding	1.89773	3.72627	0.0127183	0.503645	4.84184
ENST00000440613.1_1	CDC123	CDC123-009	chr10:12272947-12292588	+	protein_coding	1.87611	3.67085	0.0244287	0.599171	2.10051
ENST00000539065.5_1	MARCH7	MARCH7-201	chr2:160568968-160625094	+	protein_coding	1.86349	3.63887	0.00213652	0.286636	1.90863
ENST00000278590.7_1	ZC3H12C	ZC3H12C-001	chr11:109964087-110042566	+	protein_coding	1.85452	3.61632	0.0181856	0.554317	1.85452
ENST00000453195.5_1	TRIM26	TRIM26-001	chr6:30152232-30181204	-	protein_coding	1.83005	3.5555	0.0177145	0.549545	4.13494
ENST00000512576.2_1	PAICS	PAICS-006	chr4:57302318-57330745	+	protein_coding	1.79875	3.47919	0.000723636	0.191931	4.12777
ENST00000415380.6_1	SCARB1	SCARB1-006	chr12:125262179-125348392	-	protein_coding	1.79832	3.47816	6.54304e-05	0.0796147	1.79832
ENST00000392382.6_1	DLG1	DLG1-013	chr3:196771494-197024986	-	protein_coding	1.78131	3.43737	0.00932922	0.460432	1.83248
ENST00000415493.6_1	NUDT4	NUDT4-002	chr12:93771672-93797024	+	protein_coding	1.77585	3.4244	0.0254483	0.605021	3.78427
ENST00000539042.3_1	DDAH1	DDAH1-202	chr1:85784169-85930827	-	protein_coding	1.76902	3.40822	0.0406177	0.685712	1.9858
ENST00000228916.6_1	SCNN1A	SCNN1A-001	chr12:6456013-6484715	-	protein_coding	1.7594	3.38556	0.0195742	0.5631	2.77937
ENST00000290208.11_1	MRPL10	MRPL10-003	chr17:45900827-45907039	-	protein_coding	1.75264	3.36975	0.024748	0.600606	3.73439
ENST00000579698.5_1	PYCR1	PYCR1-012	chr17:79892847-79895133	-	protein_coding	1.7347	3.3281	0.00787159	0.431534	2.01311
ENST00000409761.5_1	MPP6	MPP6-008	chr7:24613034-24727251	+	protein_coding	1.7327	3.32348	0.00768458	0.429342	2.43584
ENST00000359540.7_1	BCR	BCR-002	chr22:23522552-23658137	+	protein_coding	1.71642	3.28619	0.0276084	0.617712	1.71642
ENST00000313733.7_1	OSBPL2	OSBPL2-002	chr20:60813541-60871268	+	protein_coding	1.71419	3.28111	0.0376991	0.673525	3.30668
ENST00000539697.5_1	BROX	BROX-202	chr1:222886663-222908538	+	protein_coding	1.70303	3.25583	0.0484987	0.70469	3.50587
ENST00000426664.6_1	TMCC1	TMCC1-201	chr3:129366637-129612419	-	protein_coding	1.70288	3.2555	8.93311e-05	0.0935233	1.70918
ENST00000328257.12_1	PPME1	PPME1-001	chr11:73882144-73965748	+	protein_coding	1.69797	3.24444	0.00540453	0.380172	3.55051
ENST00000337211.8_1	PCGF6	PCGF6-003	chr10:105062553-105110836	-	protein_coding	1.6923	3.23172	0.00989653	0.464776	1.6923
ENST00000398123.6_1	ADD1	ADD1-003	chr4:2877623-2930250	+	protein_coding	1.69131	3.2295	0.00484512	0.373226	1.69131
ENST00000518205.5_1	UBR5	UBR5-004	chr8:103266426-103285159	-	protein_coding	1.66703	3.1756	0.00547718	0.381854	1.95156
ENST00000391835.1_1	AKT1S1	AKT1S1-002	chr19:50372303-50381285	-	protein_coding	1.66682	3.17515	0.0150133	0.525397	4.45823
ENST00000543337.1_1	DAD1	DAD1-005	chr14:23033904-23058128	-	protein_coding	1.6535	3.14595	0.000959795	0.209465	1.6535
ENST00000420696.6_1	PBX1	PBX1-001	chr1:164528872-164821068	+	protein_coding	1.64346	3.12413	0.013821	0.513587	2.61304
ENST00000594671.5_1	DPP9	DPP9-025	chr19:4675236-4714318	-	protein_coding	1.63865	3.11375	0.0116496	0.486885	1.74212
ENST00000402010.6_1	MARK2	MARK2-202	chr11:63606400-63678491	+	protein_coding	1.63268	3.10088	0.00525328	0.380172	2.07269
ENST00000413890.6_1	KTN1	KTN1-202	chr14:56078695-56151301	+	protein_coding	1.61068	3.05396	0.0183723	0.554317	2.77347
ENST00000375118.1_1	TRMO	TRMO-005	chr9:100666816-100674753	-	protein_coding	1.60065	3.0328	0.0300296	0.629677	1.79572
ENST00000342295.5_1	RBPJ	RBPJ-201	chr4:26321332-26436750	+	protein_coding	1.59835	3.02797	0.00239423	0.298949	2.88501
ENST00000326004.4_1	HMGB1	HMGB1-003	chr13:31035633-31040075	-	protein_coding	1.59538	3.02173	0.0104123	0.473211	3.54008
ENST00000519401.5_2	SPIDR	SPIDR-012	chr8:48352963-48648478	+	protein_coding	1.58948	3.00941	0.00238849	0.298949	1.58948
ENST00000225729.7_1	DRG2	DRG2-001	chr17:17991200-18011285	+	protein_coding	1.58549	3.00111	0.00419437	0.358742	1.97023
ENST00000433298.5_2	LRCH3	LRCH3-017	chr3:197574872-197610869	+	protein_coding	1.5791	2.98783	0.00483793	0.373226	1.5791
ENST00000415644.5_1	NME6	NME6-002	chr3:48335687-48342884	-	protein_coding	1.57803	2.98563	1.25473e-05	0.0516101	1.57803
ENST00000411896.6_1	GRAMD1A	GRAMD1A-004	chr19:35491330-35517373	+	protein_coding	1.57792	2.9854	0.0125102	0.503237	1.57792
ENST00000392064.6_1	RABGAP1L	RABGAP1L-201	chr1:174846578-174964438	+	protein_coding	1.5738	2.97687	0.000187246	0.120796	1.5738
ENST00000396401.7_1	TCEA1	TCEA1-013	chr8:54879112-54935008	-	protein_coding	1.56564	2.96009	0.0411114	0.686494	4.02688
ENST00000368881.8_1	PSMD4	PSMD4-002	chr1:151227185-151239935	+	protein_coding	1.56217	2.95297	0.0111875	0.47841	5.00429
ENST00000417449.6_1	ALKBH8	ALKBH8-005	chr11:107375384-107436468	-	protein_coding	1.55271	2.93367	0.00148544	0.253165	2.15218
ENST00000407817.3_1	TCN2	TCN2-003	chr22:31003191-31023047	+	protein_coding	1.54994	2.92804	0.000232932	0.126498	1.54994
ENST00000452063.6_1	MOGS	MOGS-201	chr2:74688185-74692537	-	protein_coding	1.53932	2.90658	0.0209219	0.572279	1.71306
ENST00000377321.5_1	MEN1	MEN1-002	chr11:64570988-64578030	-	protein_coding	1.53922	2.90637	0.0186139	0.55518	1.63819
ENST00000433753.4_1	SEMA3B	SEMA3B-016	chr3:50306601-50314573	+	protein_coding	1.53919	2.9063	0.00091228	0.206878	2.55349
ENST00000452328.6_1	JADE1	JADE1-003	chr4:129730970-129796379	+	protein_coding	1.53693	2.90176	0.0131654	0.506343	1.53693
ENST00000381223.9_1	ZBED1	ZBED1-201	chrX:2404455-2419008	-	protein_coding	1.53506	2.898	0.0172496	0.546062	2.34272
ENST00000537058.5_1	CADM1	CADM1-005	chr11:115045027-115375133	-	protein_coding	1.52346	2.87481	0.00183999	0.27338	1.52346
ENST00000241436.8_1	POLK	POLK-001	chr5:74807581-74896969	+	protein_coding	1.51856	2.86504	0.00623651	0.401796	2.53596
ENST00000424248.2_2	DENND3	DENND3-202	chr8:142146725-142205610	+	protein_coding	1.51852	2.86497	0.0281172	0.621356	1.51852
ENST00000292782.8_1	DCUN1D1	DCUN1D1-001	chr3:182655862-182698431	-	protein_coding	1.51732	2.8626	0.000717983	0.191931	2.66394
ENST00000368809.1_1	S100A10	S100A10-002	chr1:151955394-151965054	-	protein_coding	1.50672	2.84163	0.0105293	0.473211	1.52681
ENST00000449740.6_1	IMPA1	IMPA1-002	chr8:82571497-82598518	-	protein_coding	1.50169	2.83175	0.0151318	0.526185	1.50169
ENST00000444095.1	SH2B2	SH2B2-001	chr7:101928452-101952188	+	protein_coding	1.47383	2.77759	0.00998775	0.466008	1.47383
ENST00000352431.6_1	ZMYND8	ZMYND8-015	chr20:45839086-45985443	-	protein_coding	1.47299	2.77597	0.0144175	0.518253	2.32339
ENST00000381150.5_1	SDC1	SDC1-201	chr2:20400560-20425194	-	protein_coding	1.47247	2.77497	0.0268682	0.612001	2.82861
ENST00000547476.5_1	TUBA1B	TUBA1B-007	chr12:49523069-49525180	-	protein_coding	1.47077	2.77171	0.00320962	0.330388	1.49313
ENST00000564258.5_1	ZFYVE19	ZFYVE19-006	chr15:41099287-41106763	+	protein_coding	1.46807	2.76652	5.81272e-05	0.0792531	1.46807
ENST00000397122.6_1	TEAD4	TEAD4-003	chr12:3069083-3149837	+	protein_coding	1.46139	2.75374	0.0326222	0.645487	1.46139
ENST00000379388.6_1	HIVEP1	HIVEP1-001	chr6:12012571-12165232	+	protein_coding	1.45966	2.75044	0.0373781	0.673007	2.77907
ENST00000339788.10_1	DAB2	DAB2-004	chr5:39371780-39425082	-	protein_coding	1.45495	2.74147	0.000594207	0.181423	1.45495
ENST00000372879.8_1	TOMM7	TOMM7-004	chr7:22852592-22862410	-	protein_coding	1.45324	2.73823	0.0147065	0.523186	1.96037
ENST00000378427.5_1	FAM213B	FAM213B-003	chr1:2518237-2522902	+	protein_coding	1.44581	2.72415	0.0108731	0.476125	2.85636
ENST00000578376.5_2	SLC16A5	SLC16A5-003	chr17:73084055-73100275	+	protein_coding	1.44288	2.71863	0.0188197	0.556554	2.25228
ENST00000543693.1	NFIB	NFIB-202	chr9:14087605-14180797	-	protein_coding	1.44131	2.71567	0.000460976	0.163324	1.46662
ENST00000505164.5_1	PAICS	PAICS-001	chr4:57301918-57325665	+	protein_coding	1.43922	2.71175	0.0416148	0.686739	3.0518
ENST00000455177.3_1	PRMT2	PRMT2-008	chr21:48064255-48072864	+	protein_coding	1.43758	2.70867	0.0240535	0.595778	1.73798
ENST00000417807.7_1	ATP5SL	ATP5SL-004	chr19:41937893-41945444	-	protein_coding	1.43672	2.70704	0.0190781	0.558976	1.43672
ENST00000474473.1_1	IFI16	IFI16-008	chr1:158985463-158990319	+	protein_coding	1.422	2.67957	0.0487133	0.705114	2.40232
ENST00000522381.1_1	CLINT1	CLINT1-008	chr5:157214479-157218732	-	protein_coding	1.42052	2.67682	0.0329416	0.647002	1.83391
ENST00000598361.4_1	RP4-777O23.3	RP4-777O23.3-001	chr7:30536693-30590377	-	protein_coding	1.41539	2.66732	0.0184257	0.554317	1.41539
ENST00000593105.5_1	ZNF286A	ZNF286A-202	chr17:15602891-15624096	+	protein_coding	1.40765	2.65305	0.0376634	0.673525	1.43616
ENST00000397011.2_1	EIF3B	EIF3B-001	chr7:2394517-2420380	+	protein_coding	1.4053	2.64873	0.0164097	0.538194	4.65301
ENST00000264020.6_1	IFT46	IFT46-013	chr11:118415258-118436750	-	protein_coding	1.40367	2.64574	0.00689428	0.417062	2.27513
ENST00000396668.7_1	TMEM106B	TMEM106B-002	chr7:12250867-12272715	+	protein_coding	1.39974	2.63855	0.000449802	0.163324	1.46421
ENST00000256433.4_1	IER3IP1	IER3IP1-001	chr18:44679369-44702745	-	protein_coding	1.38966	2.62017	0.0015952	0.26273	4.50131
ENST00000395995.5_1	NRP1	NRP1-203	chr10:33466422-33623833	-	protein_coding	1.38535	2.61234	0.0245829	0.599622	1.38535
ENST00000351937.9_1	TRIM41	TRIM41-001	chr5:180650290-180662808	+	protein_coding	1.37694	2.59718	0.00377359	0.347859	3.34009
ENST00000315891.10_2	SLC41A3	SLC41A3-024	chr3:125725216-125803147	-	protein_coding	1.37515	2.59396	0.0149591	0.525397	2.46319
ENST00000397411.6_1	TSPAN4	TSPAN4-006	chr11:842812-866817	+	protein_coding	1.36894	2.58281	0.0460134	0.702629	3.07223
ENST00000481105.5_1	STK26	STK26-004	chrX:131157330-131208489	+	protein_coding	1.36696	2.57926	0.0025947	0.308817	1.51271
ENST00000394945.5_1	SPOCK1	SPOCK1-001	chr5:136310987-136835037	-	protein_coding	1.34445	2.53934	0.00287273	0.319588	1.66285
ENST00000374810.7_1	TP53INP2	TP53INP2-001	chr20:33292094-33301243	+	protein_coding	1.34069	2.53272	0.00248597	0.302936	2.73918
ENST00000343187.8_1	TTC26	TTC26-002	chr7:138818529-138874546	+	protein_coding	1.31866	2.49434	0.0392512	0.682295	1.31866
ENST00000338179.6_1	LBR	LBR-201	chr1:225589205-225616557	-	protein_coding	1.31854	2.49414	0.00684071	0.417062	5.10678
ENST00000404034.5_1	BRD1	BRD1-001	chr22:50166931-50219548	-	protein_coding	1.31838	2.49385	0.0111824	0.47841	1.32558
ENST00000269122.7_2	CLTC	CLTC-001	chr17:57697219-57773671	+	protein_coding	1.31399	2.48628	0.0453784	0.699013	4.94678
ENST00000395477.6_1	WNK2	WNK2-201	chr9:95947212-96082854	+	protein_coding	1.31228	2.48333	0.0269319	0.612001	1.31448
ENST00000298786.4_1	FAM35A	FAM35A-002	chr10:88854953-88951225	+	protein_coding	1.29765	2.45829	0.0164722	0.538387	3.56747
ENST00000431489.5_1	EHBP1	EHBP1-003	chr2:62932877-63273622	+	protein_coding	1.29764	2.45827	0.032503	0.644568	3.07574
ENST00000258418.9_1	CAB39	CAB39-001	chr2:231577560-231685790	+	protein_coding	1.29365	2.45148	0.0146907	0.523186	4.21872
ENST00000373084.8_1	FAM102A	FAM102A-006	chr9:130703160-130713001	-	protein_coding	1.29281	2.45004	0.0222537	0.582799	1.69158
ENST00000399100.6_1	SEC24B	SEC24B-002	chr4:110354969-110460852	+	protein_coding	1.2917	2.44816	0.00465156	0.372488	2.8554
ENST00000451288.6_1	DCUN1D4	DCUN1D4-201	chr4:52709745-52783001	+	protein_coding	1.28982	2.44498	0.0263345	0.608507	3.37493
ENST00000411469.1_2	SEPT10	SEPT10-008	chr2:110343297-110371081	-	protein_coding	1.28483	2.43653	0.0299689	0.629352	1.73832
ENST00000392595.6_1	THYN1	THYN1-005	chr11:134118173-134123142	-	protein_coding	1.284	2.43513	0.000323923	0.146084	1.32067
ENST00000438419.6_1	TRAPPC13	TRAPPC13-004	chr5:64920861-64960591	+	protein_coding	1.27989	2.4282	0.00563294	0.384009	1.58224
ENST00000424848.2_1	CDK6	CDK6-002	chr7:92244454-92465908	-	protein_coding	1.27276	2.41624	0.0297378	0.628846	3.23635
ENST00000513276.5_1	KIF20A	KIF20A-004	chr5:137514408-137518114	+	protein_coding	1.27137	2.41391	0.0192422	0.560281	1.27137
ENST00000398122.7_1	PDPR	PDPR-003	chr16:70148275-70191034	+	protein_coding	1.27016	2.41188	0.00449793	0.369777	1.27016
ENST00000586016.5_1	SLC25A39	SLC25A39-008	chr17:42397041-42402150	-	protein_coding	1.27009	2.41176	0.0368573	0.671848	1.48482
ENST00000545708.5_1	MTF2	MTF2-202	chr1:93544792-93604636	+	protein_coding	1.26576	2.40454	0.0486514	0.705114	1.494
ENST00000370853.7_1	MBNL3	MBNL3-002	chrX:131512177-131573718	-	protein_coding	1.26509	2.40342	0.0164694	0.538387	2.04706
ENST00000628318.2_1	THOC3	THOC3-201	chr5:175386536-175395318	-	protein_coding	1.26094	2.39653	0.0219976	0.582541	1.30543
ENST00000545693.5_1	PARD3	PARD3-204	chr10:34398488-35104253	-	protein_coding	1.25571	2.38784	0.0142336	0.518204	1.37186
ENST00000520967.1_1	CXXC5	CXXC5-018	chr5:139028514-139060521	+	protein_coding	1.25525	2.38708	0.0137049	0.511661	1.74488
ENST00000295874.14_1	PTPRG	PTPRG-002	chr3:61547585-62279004	+	protein_coding	1.25516	2.38694	0.0132716	0.508035	1.80827
ENST00000370172.5_1	POLL	POLL-012	chr10:103338639-103348005	-	protein_coding	1.25304	2.38343	0.0167004	0.541303	1.25304
ENST00000359755.5_1	AKAP12	AKAP12-201	chr6:151662821-151677908	+	protein_coding	1.23793	2.3586	0.00276614	0.316127	1.23793
ENST00000407796.6_1	AKT1	AKT1-002	chr14:105235686-105262016	-	protein_coding	1.23726	2.35751	0.0483888	0.70469	2.2324
ENST00000447116.6_1	ZNF619	ZNF619-202	chr3:40518604-40531727	+	protein_coding	1.23467	2.35328	0.0483066	0.70469	1.26131
ENST00000396700.5_1	STXBP6	STXBP6-001	chr14:25278862-25519270	-	protein_coding	1.23233	2.34945	0.000732745	0.191931	1.40752
ENST00000449723.7_1	DAZAP2	DAZAP2-201	chr12:51632508-51637715	+	protein_coding	1.22254	2.33357	0.0212141	0.574139	1.22254
ENST00000345664.10_1	CENPL	CENPL-003	chr1:173768988-173793270	-	protein_coding	1.21631	2.32351	0.0438876	0.692211	2.1599
ENST00000552521.5_1	TWF1	TWF1-003	chr12:44187526-44200090	-	protein_coding	1.20899	2.31175	0.0239752	0.595097	5.8366
ENST00000566315.5_1	NUP93	NUP93-020	chr16:56764041-56839509	+	protein_coding	1.20584	2.30672	0.00299489	0.325728	1.20584
ENST00000395010.5_1	LRRC20	LRRC20-201	chr10:72058726-72142406	-	protein_coding	1.20559	2.30631	0.0287192	0.624005	1.20559
ENST00000441850.1_2	RPP38	RPP38-005	chr10:15139419-15145819	+	protein_coding	1.20108	2.29911	0.0361138	0.66728	2.27925
ENST00000507875.5_1	CLCN3	CLCN3-005	chr4:170581213-170634338	+	protein_coding	1.19845	2.29493	0.0183708	0.554317	1.70022
ENST00000371120.7_1	ATG4C	ATG4C-002	chr1:63249806-63331184	+	protein_coding	1.19787	2.294	0.00229715	0.294412	2.0223
ENST00000351217.10_1	NPTN	NPTN-002	chr15:73852355-73926475	-	protein_coding	1.19743	2.2933	0.00334411	0.333551	3.58699
ENST00000543711.5_1	NCEH1	NCEH1-202	chr3:172348435-172429008	-	protein_coding	1.19705	2.2927	0.0309217	0.635606	1.19705
ENST00000366779.5_1	ADCK3	ADCK3-004	chr1:227085237-227175246	+	protein_coding	1.19664	2.29205	0.0103053	0.472384	1.80675
ENST00000601515.5_1	SUPT5H	SUPT5H-009	chr19:39936198-39948380	+	protein_coding	1.19507	2.28956	0.0418934	0.686739	1.45095
ENST00000280700.9_1	NGLY1	NGLY1-001	chr3:25760604-25825042	-	protein_coding	1.1824	2.26953	0.00696672	0.417062	1.60633
ENST00000409399.5_2	PTGES3L-AARSD1	PTGES3L-AARSD1-002	chr17:41102547-41132507	-	protein_coding	1.17733	2.26158	0.0194773	0.56252	1.49115
ENST00000570445.5_1	HMOX2	HMOX2-011	chr16:4526460-4558198	+	protein_coding	1.16929	2.24901	0.0290045	0.625404	3.34274
ENST00000375066.6_1	TBC1D2	TBC1D2-002	chr9:100961311-101017915	-	protein_coding	1.16619	2.24418	2.08274e-05	0.0516101	1.16619
ENST00000394464.6_1	NR3C1	NR3C1-002	chr5:142657496-142783265	-	protein_coding	1.16424	2.24116	0.00216182	0.287399	4.45857
ENST00000399165.8_1	STOX1	STOX1-003	chr10:70587381-70652816	+	protein_coding	1.16053	2.2354	0.0042724	0.363018	1.16053
ENST00000354321.11_1	DUS1L	DUS1L-002	chr17:80015748-80023421	-	protein_coding	1.15922	2.23337	0.0127529	0.503645	1.88227
ENST00000398422.2_1	CCT7	CCT7-010	chr2:73461436-73480132	+	protein_coding	1.15751	2.23072	0.0314408	0.637382	3.15095
ENST00000360663.9_1	PPP3CB	PPP3CB-001	chr10:75196186-75255759	-	protein_coding	1.15682	2.22966	0.0260255	0.605966	2.59025
ENST00000554803.5_2	SRP54	SRP54-005	chr14:35451888-35468816	+	protein_coding	1.1503	2.21959	0.000358261	0.154255	1.17204
ENST00000622639.4_1	MSANTD3	MSANTD3-202	chr9:103189711-103213993	+	protein_coding	1.14857	2.21695	0.0396628	0.684003	1.5787
ENST00000366968.8_1	VASH2	VASH2-001	chr1:213123936-213164927	+	protein_coding	1.14788	2.21588	0.00349688	0.337347	1.34363
ENST00000503396.5_1	PDS5A	PDS5A-003	chr4:39899634-39979576	-	protein_coding	1.14288	2.20822	0.0197502	0.565388	2.31933
ENST00000525588.5_1	FADS3	FADS3-002	chr11:61641286-61658853	-	protein_coding	1.14018	2.20409	0.0450649	0.697115	3.40421
ENST00000340157.8_1	VRK2	VRK2-001	chr2:58273826-58387006	+	protein_coding	1.13951	2.20305	0.0138164	0.513587	3.89014
ENST00000263347.11_1	TCF25	TCF25-201	chr16:89939994-89977792	+	protein_coding	1.13373	2.19425	0.00447133	0.369463	2.06576
ENST00000471595.5_1	PCCB	PCCB-002	chr3:135969200-136056737	+	protein_coding	1.13348	2.19387	0.0182705	0.554317	2.61913
ENST00000375972.7_1	YME1L1	YME1L1-201	chr10:27400663-27443285	-	protein_coding	1.13221	2.19195	0.0158947	0.534421	1.66566
ENST00000576502.5_1	NDE1	NDE1-009	chr16:15785057-15794348	+	protein_coding	1.13136	2.19065	0.0129303	0.504261	2.93421
ENST00000552912.5_1	IFT81	IFT81-002	chr12:110562140-110656580	+	protein_coding	1.12277	2.17764	0.0106126	0.473947	3.11969
ENST00000352937.5_1	OGG1	OGG1-004	chr3:9792776-9808421	+	protein_coding	1.12209	2.17663	0.0189934	0.557631	1.12209
ENST00000375847.7_1	DNAJC16	DNAJC16-001	chr1:15853308-15898228	+	protein_coding	1.11731	2.16942	0.00351679	0.338181	1.60363
ENST00000511633.5_1	NEK1	NEK1-003	chr4:170314432-170533778	-	protein_coding	1.11655	2.16829	0.00779246	0.43059	1.1984
ENST00000452200.5_1	HSPD1	HSPD1-006	chr2:198358918-198364945	-	protein_coding	1.11364	2.16391	0.0450214	0.696927	2.41133
ENST00000612478.4_1	R3HCC1L	R3HCC1L-203	chr10:99923044-100004651	+	protein_coding	1.11148	2.16067	0.017813	0.549545	1.26084
ENST00000591598.5_1	CTDP1	CTDP1-003	chr18:77440152-77514503	+	protein_coding	1.11132	2.16043	0.000329257	0.147356	1.11132
ENST00000590439.2_2	SUGP1	SUGP1-010	chr19:19413139-19431318	-	protein_coding	1.10951	2.15773	0.0478359	0.704292	1.25337
ENST00000396597.7_1	ZNF143	ZNF143-010	chr11:9482534-9549193	+	protein_coding	1.10801	2.15549	0.00540956	0.380172	1.10801
ENST00000361924.6_1	GOLGA4	GOLGA4-001	chr3:37284668-37408242	+	protein_coding	1.10539	2.15157	0.000507712	0.171139	3.91037
ENST00000551109.5_1	ZNF385A	ZNF385A-006	chr12:54762917-54779551	-	protein_coding	1.10481	2.1507	0.0184425	0.554317	1.33226
ENST00000357146.4_1	PSMD12	PSMD12-002	chr17:65335919-65362721	-	protein_coding	1.10397	2.14945	0.00187634	0.273657	1.10397
ENST00000612341.4_2	SMTN	SMTN-201	chr22:31480982-31500609	+	protein_coding	1.10141	2.14565	0.00135249	0.240404	1.12437
ENST00000502905.5_2	RACK1	RACK1-032	chr5:180663929-180669206	-	protein_coding	1.10108	2.14515	0.0198268	0.565412	2.03421
ENST00000598494.5_1	CRB3	CRB3-003	chr19:6463788-6467232	+	protein_coding	1.09947	2.14275	0.00177263	0.269238	1.10309
ENST00000449070.5_1	FANCL	FANCL-003	chr2:58387253-58468507	-	protein_coding	1.09941	2.14268	0.000169365	0.118014	1.18288
ENST00000381607.8_1	ZMYND11	ZMYND11-203	chr10:181424-300566	+	protein_coding	1.09556	2.13696	0.0402548	0.685712	1.59905
ENST00000467076.5_1	FDPS	FDPS-020	chr1:155278680-155290438	+	protein_coding	1.0941	2.1348	0.0151215	0.526185	2.38652
ENST00000526780.5_2	DHCR7	DHCR7-011	chr11:71152406-71159124	-	protein_coding	1.09341	2.13378	0.0157338	0.532896	4.18407
ENST00000593054.5_2	EIF3G	EIF3G-017	chr19:10225694-10227503	-	protein_coding	1.09264	2.13264	0.00316613	0.330138	1.09264
ENST00000248104.11_1	UNKL	UNKL-201	chr16:1413206-1429684	-	protein_coding	1.09259	2.13257	0.0374501	0.673007	1.20882
ENST00000523095.5_1	ZNF395	ZNF395-002	chr8:28206076-28243590	-	protein_coding	1.08973	2.12834	0.0231263	0.588641	2.99458
ENST00000527487.1_1	PRR5L	PRR5L-017	chr11:36422615-36483989	+	protein_coding	1.07844	2.11175	0.0271122	0.613245	1.07844
ENST00000507142.5_1	NEK1	NEK1-004	chr4:170314546-170533780	-	protein_coding	1.07759	2.1105	0.0362778	0.667885	1.39514
ENST00000539642.5_1	PIGB	PIGB-201	chr15:55611449-55647630	+	protein_coding	1.07007	2.09953	0.00162293	0.263571	1.38553
ENST00000412290.6_1_PAR_Y	CSF2RA	CSF2RA-009	chrY:1337711-1363288	+	protein_coding	1.06753	2.09585	0.029448	0.627487	1.22466
ENST00000313182.6_1	VWA9	VWA9-008	chr15:65871120-65903583	-	protein_coding	1.06514	2.09237	0.0295762	0.628257	1.42733
ENST00000373095.5_1	FAM102A	FAM102A-001	chr9:130702858-130742792	-	protein_coding	1.05863	2.08295	0.0020707	0.282328	4.29981
ENST00000489093.1_1	BRD9	BRD9-012	chr5:884055-891665	-	protein_coding	1.05803	2.08209	0.0209064	0.572279	1.62858
ENST00000590769.5_1	UBN1	UBN1-004	chr16:4898381-4930295	+	protein_coding	1.05575	2.07879	0.0443142	0.693924	2.11166
ENST00000529194.5_2	APOL2	APOL2-009	chr22:36624078-36635273	-	protein_coding	1.05507	2.07781	0.00272158	0.315962	1.10491
ENST00000301329.10_1	GLOD4	GLOD4-001	chr17:662337-685581	-	protein_coding	1.05471	2.0773	0.0212212	0.574139	1.23733
ENST00000400519.6_1	TXNRD2	TXNRD2-012	chr22:19863045-19929326	-	protein_coding	1.04478	2.06305	0.0149581	0.525397	1.44689
ENST00000460386.1_1	MOSPD2	MOSPD2-006	chrX:14927044-14933710	+	protein_coding	1.04351	2.06123	0.0242371	0.597801	1.26312
ENST00000409641.5_1	NAB1	NAB1-010	chr2:191523785-191555952	+	protein_coding	1.04201	2.05909	0.0371803	0.672783	1.96853
ENST00000475125.1_2	RARA	RARA-005	chr17:38501493-38510661	+	protein_coding	1.03962	2.05569	0.00023734	0.126498	1.03962
ENST00000344579.5_1	TPRG1L	TPRG1L-002	chr1:3541614-3546691	+	protein_coding	1.03931	2.05524	0.0111241	0.477843	1.03931
ENST00000374291.5_1	STMN1	STMN1-005	chr1:26227232-26231619	-	protein_coding	1.03265	2.04578	0.0428009	0.687512	3.21654
ENST00000437425.6_1	SGCE	SGCE-002	chr7:94214562-94285478	-	protein_coding	1.03148	2.04412	0.0118861	0.491437	3.92922
ENST00000437687.2_1	IMMP2L	IMMP2L-201	chr7:111127290-111161503	-	protein_coding	1.02994	2.04193	0.0145181	0.519604	1.10816
ENST00000368069.7_1	COPA	COPA-001	chr1:160259063-160313038	-	protein_coding	1.02734	2.03827	0.00215463	0.287399	6.55519
ENST00000374787.7_1	SMC2	SMC2-002	chr9:106856845-106901932	+	protein_coding	1.02178	2.03043	0.00313009	0.329635	4.9951
ENST00000381668.9_2	ATP8A1	ATP8A1-001	chr4:42410390-42659122	-	protein_coding	1.021	2.02933	0.0284372	0.62242	1.23683
ENST00000405709.6_1	IMMP2L	IMMP2L-001	chr7:110303107-111202347	-	protein_coding	1.0203	2.02835	0.0136051	0.511307	1.31223
ENST00000590595.1_1	SEPT9	SEPT9-027	chr17:75315684-75398785	+	protein_coding	1.01874	2.02616	0.00383853	0.350257	1.01874
ENST00000545394.2_1	ASH2L	ASH2L-201	chr8:37963011-37997598	+	protein_coding	1.0187	2.0261	0.0352831	0.661489	1.21212
ENST00000559759.1_1	PAPLN	PAPLN-014	chr14:73729208-73741328	+	protein_coding	1.01408	2.01961	0.00662618	0.412308	1.01408
ENST00000381199.7_1	MIER3	MIER3-004	chr5:56215431-56247940	-	protein_coding	1.00754	2.01048	0.0267522	0.611696	2.83358
ENST00000485033.6_1	KRBA1	KRBA1-004	chr7:149416730-149431660	+	protein_coding	1.00592	2.00823	0.00482483	0.373226	1.00592
ENST00000245663.8_1	ZBTB46	ZBTB46-001	chr20:62375019-62462567	-	protein_coding	1.00514	2.00714	0.00362913	0.341818	1.03115
ENST00000374994.8_1	TGFBR1	TGFBR1-001	chr9:101867371-101916474	+	protein_coding	1.00176	2.00245	0.023824	0.594338	2.04332
ENST00000352297.11_1	MTMR2	MTMR2-002	chr11:95567253-95657264	-	protein_coding	0.997732	1.99686	0.0103629	0.472806	4.81901
ENST00000367835.1_1	GPR161	GPR161-003	chr1:168054516-168106821	-	protein_coding	0.99681	1.99558	0.00118684	0.228164	0.99681
ENST00000521272.5_1	ZNF706	ZNF706-004	chr8:102211388-102217910	-	protein_coding	0.995718	1.99407	0.0103573	0.472806	1.09549
ENST00000615277.4_1	PLCL2	PLCL2-002	chr3:16926452-17132086	+	protein_coding	0.991727	1.98856	0.0068763	0.417062	4.14771
ENST00000475743.1_1	ZNF638	ZNF638-011	chr2:71558892-71592644	+	protein_coding	0.988852	1.9846	0.048004	0.70469	1.72114
ENST00000397701.8_1	YBEY	YBEY-007	chr21:47706251-47717665	+	protein_coding	0.986783	1.98176	0.0358287	0.664945	2.82989
ENST00000374601.7_1	TCEA3	TCEA3-006	chr1:23729974-23751200	-	protein_coding	0.982288	1.9756	0.00545411	0.381854	0.982288
ENST00000616640.1_1	RPP38	RPP38-201	chr10:15139179-15146253	+	protein_coding	0.977992	1.96972	0.00510044	0.377356	1.98235
ENST00000543617.2_1	ADGRD1	ADGRD1-007	chr12:131561316-131623808	+	protein_coding	0.977246	1.9687	0.0419527	0.686739	1.47494
ENST00000562132.5_2	GPT2	GPT2-004	chr16:46918607-46943786	+	protein_coding	0.973435	1.96351	0.013096	0.505125	0.973435
ENST00000520804.1_1	PABPC1	PABPC1-018	chr8:101733681-101734981	-	protein_coding	0.972368	1.96206	0.0281883	0.621804	2.15723
ENST00000332211.10_1	VDAC2	VDAC2-001	chr10:76970509-76991206	+	protein_coding	0.960105	1.94545	0.0423499	0.686739	6.1616
ENST00000414921.5_2	ZER1	ZER1-003	chr9:131515695-131534220	-	protein_coding	0.958605	1.94343	0.0138273	0.513587	1.86716
ENST00000559528.1_1	AEN	AEN-004	chr15:89164601-89169977	+	protein_coding	0.957929	1.94252	0.0202029	0.566213	1.08479
ENST00000549884.5_1	BAZ2A	BAZ2A-003	chr12:56992153-57023995	-	protein_coding	0.957708	1.94222	0.00517654	0.379363	4.42067
ENST00000412290.6_1	CSF2RA	CSF2RA-009	chrX:1387711-1413288	+	protein_coding	0.956497	1.94059	0.039708	0.684003	1.10913
ENST00000427171.5_1	ANO10	ANO10-008	chr3:43602865-43663558	-	protein_coding	0.953125	1.93606	0.034702	0.657657	1.05819
ENST00000452086.5_1	KANSL1L	KANSL1L-002	chr2:210905047-211036051	-	protein_coding	0.952578	1.93533	0.00735782	0.423747	0.952578
ENST00000604694.1_1	TAF15	TAF15-014	chr17:34171081-34174196	+	protein_coding	0.950772	1.93291	0.0259054	0.605909	2.48164
ENST00000349830.7_1	ARHGEF10	ARHGEF10-003	chr8:1772142-1906799	+	protein_coding	0.950659	1.93276	0.000591319	0.181423	2.15005
ENST00000252996.8_1	TAF4	TAF4-001	chr20:60549854-60640866	-	protein_coding	0.94771	1.92881	0.0422986	0.686739	3.27781
ENST00000406116.7_1	RPS6KB1	RPS6KB1-002	chr17:57970506-58025549	+	protein_coding	0.947225	1.92816	0.0331037	0.648104	0.947225
ENST00000519903.5_1	CNOT8	CNOT8-012	chr5:154238077-154251391	+	protein_coding	0.946289	1.92691	0.00360806	0.341818	0.963849
ENST00000515279.5_1	GSTCD	GSTCD-006	chr4:106629975-106768885	+	protein_coding	0.943723	1.92349	0.000426591	0.158292	2.28914
ENST00000485866.5_1	ZNF148	ZNF148-002	chr3:124951172-125094157	-	protein_coding	0.942632	1.92203	0.0423293	0.686739	1.67488
ENST00000434784.1_1	C1QTNF6	C1QTNF6-003	chr22:37578214-37584276	-	protein_coding	0.941651	1.92073	0.0329564	0.647077	1.18788
ENST00000589575.5_2	PTBP1	PTBP1-006	chr19:797462-805017	+	protein_coding	0.941595	1.92065	0.00513529	0.378109	4.17962
ENST00000635751.1_1	CLN8	CLN8-011	chr8:1711943-1729391	+	protein_coding	0.938966	1.91715	0.0222789	0.582799	0.944362
ENST00000395510.6_1	TWF1	TWF1-001	chr12:44187526-44200178	-	protein_coding	0.938113	1.91602	0.0440953	0.693125	5.18193
ENST00000370844.5_1	MBNL3	MBNL3-004	chrX:131513232-131623996	-	protein_coding	0.935182	1.91213	0.0108903	0.476125	1.44509
ENST00000528862.2_2	LBHD1	LBHD1-006	chr11:62435109-62439727	-	protein_coding	0.933267	1.9096	0.0373005	0.673007	2.12101
ENST00000375954.1_1	ERCC5	ERCC5-006	chr13:103517068-103528333	+	protein_coding	0.93275	1.90891	0.0144073	0.518204	2.38265
ENST00000409663.7_1	KIAA0922	KIAA0922-002	chr4:154387498-154557863	+	protein_coding	0.924587	1.89814	0.00123906	0.230614	0.957095
ENST00000508214.1_1	ANXA3	ANXA3-007	chr4:79475074-79507504	+	protein_coding	0.92339	1.89657	0.0298864	0.628846	1.08663
ENST00000510894.1_1	CHIC2	CHIC2-005	chr4:54876146-54930465	-	protein_coding	0.922925	1.89596	0.000803468	0.197095	0.922925
ENST00000368216.8_1	RRNAD1	RRNAD1-001	chr1:156698267-156706741	+	protein_coding	0.921808	1.89449	0.0342172	0.654591	2.43851
ENST00000476762.5_1	KRBOX4	KRBOX4-007	chrX:46306732-46322884	+	protein_coding	0.91977	1.89181	0.0163264	0.536839	1.79092
ENST00000415691.2_1	HNF4A	HNF4A-006	chr20:43029941-43059140	+	protein_coding	0.917006	1.88819	0.00661386	0.412308	1.52455
ENST00000355540.7_1	TRRAP	TRRAP-002	chr7:98476113-98610866	+	protein_coding	0.914004	1.88427	0.007852	0.43138	3.6351
ENST00000602479.5_1	UBE2E3	UBE2E3-004	chr2:181845103-181925537	+	protein_coding	0.913106	1.88309	0.0072468	0.421912	1.14744
ENST00000525193.5_1	EPB41L2	EPB41L2-011	chr6:131179276-131277625	-	protein_coding	0.908303	1.87684	0.00169149	0.265156	0.908303
ENST00000349556.4_1	FGFR1OP	FGFR1OP-002	chr6:167412896-167453805	+	protein_coding	0.907749	1.87612	0.0137755	0.513107	2.48607
ENST00000503457.1_1	PALLD	PALLD-010	chr4:169575883-169611852	+	protein_coding	0.90737	1.87562	0.0127097	0.503645	0.987006
ENST00000416285.5_1	CBY1	CBY1-005	chr22:39052681-39067193	+	protein_coding	0.906784	1.87486	0.025839	0.605613	1.01477
ENST00000327397.8_2	PIEZO1	PIEZO1-201	chr16:88781899-88784019	-	protein_coding	0.905297	1.87293	0.019877	0.565412	2.45951
ENST00000314754.12_1	CD55	CD55-009	chr1:207495046-207533846	+	protein_coding	0.905029	1.87258	0.0110579	0.477843	7.13096
ENST00000417981.6_1	ECSIT	ECSIT-005	chr19:11616817-11639987	-	protein_coding	0.902578	1.8694	0.00252597	0.305977	1.59461
ENST00000372183.7_1	EIF2B3	EIF2B3-002	chr1:45340199-45452259	-	protein_coding	0.898862	1.86459	0.0470437	0.704134	2.42341
ENST00000304400.11_1	PAM	PAM-029	chr5:102201714-102364814	+	protein_coding	0.897813	1.86324	0.0353416	0.661803	2.06732
ENST00000521925.5_1	SLC36A1	SLC36A1-002	chr5:150827188-150859320	+	protein_coding	0.894816	1.85937	0.00771253	0.429342	0.948004
ENST00000391809.6_1	KLK5	KLK5-005	chr19:51446559-51456321	-	protein_coding	0.89473	1.85926	0.0416164	0.686739	0.89473
ENST00000621158.4_1	CREB3L1	CREB3L1-001	chr11:46299212-46342972	+	protein_coding	0.892173	1.85597	0.0108211	0.476125	2.60899
ENST00000406911.5_1	MTA3	MTA3-003	chr2:42795815-42936684	+	protein_coding	0.891469	1.85506	0.0307093	0.635248	2.40478
ENST00000342649.8_1	TCAIM	TCAIM-001	chr3:44379944-44450943	+	protein_coding	0.890565	1.8539	0.0372753	0.673007	1.82946
ENST00000580434.5_1	RANGRF	RANGRF-004	chr17:8191989-8193410	+	protein_coding	0.88873	1.85155	0.028058	0.620749	1.92907
ENST00000436367.5_1	ATXN1	ATXN1-201	chr6:16299343-16761721	-	protein_coding	0.883271	1.84455	6.33543e-06	0.0337667	0.883271
ENST00000430190.5_1	HIGD1A	HIGD1A-005	chr3:42826397-42845982	-	protein_coding	0.8825	1.84357	0.0107557	0.475682	0.8825
ENST00000511249.5_1	MATR3	MATR3-034	chr5:138629426-138655159	+	protein_coding	0.880205	1.84064	0.0327446	0.646243	1.80219
ENST00000377153.5_1	UBE4B	UBE4B-005	chr1:10093332-10133176	+	protein_coding	0.878643	1.83864	0.0107973	0.475958	1.67194
ENST00000529641.5_2	HBS1L	HBS1L-016	chr6:135308792-135348294	-	protein_coding	0.873798	1.83248	0.0153756	0.52873	1.63455
ENST00000389282.8_1	WIZ	WIZ-201	chr19:15532319-15541961	-	protein_coding	0.873618	1.83225	0.0421331	0.686739	1.50049
ENST00000381132.6_1	RCAN1	RCAN1-003	chr21:35888782-35899261	-	protein_coding	0.869491	1.82702	0.0426079	0.687329	1.7721
ENST00000590949.5_1	STAT5A	STAT5A-007	chr17:40439885-40462878	+	protein_coding	0.868863	1.82622	0.0285076	0.622938	1.02515
ENST00000396682.6_1	RPA3	RPA3-003	chr7:7676563-7680603	-	protein_coding	0.868261	1.82546	0.00141184	0.24677	0.868261
ENST00000306704.10_1	STRA13	STRA13-001	chr17:79976579-79980794	-	protein_coding	0.867503	1.8245	0.000851986	0.199801	1.61526
ENST00000316950.10_1	ZNF569	ZNF569-001	chr19:37902057-37958339	-	protein_coding	0.865853	1.82242	0.0208136	0.572279	1.67706
ENST00000565870.5_1	RNPS1	RNPS1-022	chr16:2303976-2315251	-	protein_coding	0.865219	1.82162	0.0410454	0.686174	2.18701
ENST00000371994.8_1	MINPP1	MINPP1-002	chr10:89264632-89313145	+	protein_coding	0.863331	1.81923	0.00948947	0.460793	0.863331
ENST00000370267.1_1	DR1	DR1-002	chr1:93811492-93826725	+	protein_coding	0.86286	1.81864	0.0204119	0.567712	0.86286
ENST00000411594.6_1	BRD8	BRD8-201	chr5:137492586-137514358	-	protein_coding	0.862403	1.81806	0.0355326	0.6632	3.32604
ENST00000505855.1_2	ACSL4	ACSL4-008	chrX:108924548-108935376	-	protein_coding	0.860944	1.81623	0.0333321	0.649235	1.01138
ENST00000526827.1_1	C11orf49	C11orf49-021	chr11:47074012-47181362	+	protein_coding	0.859084	1.81389	0.0305786	0.634869	1.11749
ENST00000506797.5_1	MGST2	MGST2-006	chr4:140586989-140625378	+	protein_coding	0.855898	1.80989	0.0298029	0.628846	3.7067
ENST00000369305.1_1	DCLRE1A	DCLRE1A-001	chr10:115594488-115614142	-	protein_coding	0.85583	1.8098	0.0396806	0.684003	2.69709
ENST00000345249.8_1	PPM1B	PPM1B-003	chr2:44396049-44458611	+	protein_coding	0.855811	1.80978	0.0119544	0.492395	1.93918
ENST00000370249.2_1	ZNF275	ZNF275-003	chrX:152609735-152616851	+	protein_coding	0.85566	1.80959	0.0235973	0.591983	1.38077
ENST00000342640.8_1	THEG	THEG-001	chr19:362163-376670	-	protein_coding	0.850509	1.80314	0.00096108	0.209465	0.850509
ENST00000378371.6_1	ARHGEF16	ARHGEF16-003	chr1:3383535-3397677	+	protein_coding	0.844087	1.79513	0.0158622	0.534421	2.142
ENST00000389063.2_1	DCP2	DCP2-001	chr5:112312433-112356667	+	protein_coding	0.843201	1.79403	0.00120572	0.228164	1.88571
ENST00000565922.1_1	CMTM3	CMTM3-017	chr16:66638635-66647381	+	protein_coding	0.842163	1.79274	0.00390163	0.352572	0.842163
ENST00000412135.6_1	FGFR3	FGFR3-202	chr4:1795039-1810599	+	protein_coding	0.841586	1.79202	0.00141846	0.24677	0.841586
ENST00000382384.6_1	WIPI2	WIPI2-007	chr7:5229904-5271101	+	protein_coding	0.840075	1.79014	0.0292179	0.626827	3.48131
ENST00000522941.5_1	FAM49B	FAM49B-003	chr8:130853749-130951992	-	protein_coding	0.835723	1.78475	0.00171855	0.26868	3.55356
ENST00000571409.1_2	CTDNEP1	CTDNEP1-006	chr17:7149675-7155793	-	protein_coding	0.832282	1.7805	0.0143893	0.518204	0.832282
ENST00000578221.1_1	IMPACT	IMPACT-003	chr18:22006706-22023083	+	protein_coding	0.832197	1.7804	0.000386267	0.155521	0.832197
ENST00000326194.10_2	PORCN	PORCN-011	chrX:48368166-48379190	+	protein_coding	0.832045	1.78021	0.00361783	0.341818	0.934719
ENST00000521912.1_2	ZNF395	ZNF395-007	chr8:28214207-28232896	-	protein_coding	0.831131	1.77908	0.0149522	0.525397	1.6967
ENST00000579689.1_1	ARHGAP28	ARHGAP28-016	chr18:6873465-6890047	+	protein_coding	0.830003	1.77769	0.00693307	0.417062	0.830003
ENST00000314700.5_1	C9orf64	C9orf64-002	chr9:86553229-86571901	-	protein_coding	0.823194	1.76932	0.0137105	0.511661	0.825413
ENST00000479407.5_1	NKIRAS2	NKIRAS2-007	chr17:40172096-40176283	+	protein_coding	0.822541	1.76852	0.00595195	0.395188	0.884339
ENST00000416984.6_1	INTS9	INTS9-002	chr8:28625178-28747759	-	protein_coding	0.818741	1.76387	0.0462922	0.703471	1.47537
ENST00000549116.5_1	COPZ1	COPZ1-012	chr12:54718928-54744663	+	protein_coding	0.818271	1.76329	0.000236103	0.126498	4.97893
ENST00000577990.1_2	SMARCD2	SMARCD2-005	chr17:61919826-61920425	-	protein_coding	0.818243	1.76326	0.00378299	0.348177	0.818243
ENST00000615615.4_1	ZNF618	ZNF618-202	chr9:116638562-116818871	+	protein_coding	0.815751	1.76021	0.0270365	0.612746	0.815751
ENST00000476320.5_2	C6orf1	C6orf1-001	chr6:34214157-34217247	-	protein_coding	0.815474	1.75988	0.0475376	0.704134	1.71897
ENST00000523930.1_1	SLC25A37	SLC25A37-013	chr8:23386573-23429371	+	protein_coding	0.815333	1.7597	0.00188032	0.273657	0.815333
ENST00000406287.5_1	TANK	TANK-008	chr2:162016860-162091892	+	protein_coding	0.812901	1.75674	0.00510684	0.377356	1.25043
ENST00000585519.5_1	MXRA7	MXRA7-006	chr17:74676616-74684787	-	protein_coding	0.811743	1.75533	0.00321777	0.330388	0.811743
ENST00000574895.1_1	DNAJA3	DNAJA3-009	chr16:4475880-4492394	+	protein_coding	0.810502	1.75382	0.000344076	0.152822	0.810502
ENST00000419850.1_2	TRIM5	TRIM5-013	chr11:5701192-5706273	-	protein_coding	0.809684	1.75283	0.0166527	0.540594	0.931563
ENST00000522520.5_1	ZFAND1	ZFAND1-002	chr8:82614000-82633524	-	protein_coding	0.806425	1.74887	0.00794593	0.43295	3.96823
ENST00000359856.10_1	ARPC5	ARPC5-001	chr1:183589981-183604861	-	protein_coding	0.800395	1.74158	0.0268104	0.612001	4.0632
ENST00000434911.6_1	TLK1	TLK1-005	chr2:171850237-171923483	-	protein_coding	0.799715	1.74076	0.00294059	0.322105	0.799715
ENST00000574226.5_1	TVP23B	TVP23B-005	chr17:18684468-18707929	+	protein_coding	0.799314	1.74027	0.0266213	0.610224	1.10165
ENST00000507704.5_1	MLLT4	MLLT4-018	chr6:168352584-168370705	+	protein_coding	0.796743	1.73717	0.0238484	0.594338	0.912068
ENST00000544829.5_1	IPO8	IPO8-002	chr12:30783406-30830178	-	protein_coding	0.795845	1.73609	0.00182979	0.27338	0.795845
ENST00000376592.5_1	MTHFR	MTHFR-001	chr1:11845780-11863302	-	protein_coding	0.795771	1.736	0.0055042	0.381854	0.987219
ENST00000389032.7_1	STK38L	STK38L-001	chr12:27397108-27478892	+	protein_coding	0.789794	1.72883	0.0154047	0.528775	3.25596
ENST00000557370.2_1	MTHFD1	MTHFD1-014	chr14:64916329-64921891	+	protein_coding	0.789672	1.72868	0.0258027	0.605613	1.50573
ENST00000557623.5_2	SLIRP	SLIRP-003	chr14:78174446-78187450	+	protein_coding	0.789496	1.72847	0.0215009	0.576125	1.24412
ENST00000355095.8_1	ZNF736	ZNF736-201	chr7:63773186-63810017	+	protein_coding	0.787429	1.726	0.0467074	0.704134	0.865145
ENST00000462827.2_1	CDK16	CDK16-019	chrX:47086580-47088870	+	protein_coding	0.78702	1.72551	0.0469938	0.704134	0.78702
ENST00000398129.5_1	ADD1	ADD1-001	chr4:2877623-2931803	+	protein_coding	0.786101	1.72441	0.00328515	0.333551	1.59356
ENST00000490504.5_1	PCCB	PCCB-007	chr3:135969197-136049011	+	protein_coding	0.783611	1.72143	0.00745402	0.424873	1.13538
ENST00000513086.5_1	FAM160A1	FAM160A1-006	chr4:152330504-152487451	+	protein_coding	0.778333	1.71515	0.000877744	0.201916	0.778333
ENST00000284245.8_1	C16orf74	C16orf74-001	chr16:85741123-85784697	-	protein_coding	0.778228	1.71502	0.0414236	0.686739	2.07915
ENST00000515641.1_1	ANKRD50	ANKRD50-001	chr4:125588514-125633887	-	protein_coding	0.776398	1.71285	0.033448	0.650052	0.776398
ENST00000531407.5_1	CFL1	CFL1-002	chr11:65622480-65625339	-	protein_coding	0.775853	1.7122	0.0444074	0.694338	2.25054
ENST00000515508.6_1	SPOP	SPOP-020	chr17:47696596-47755387	-	protein_coding	0.775412	1.71168	0.0333034	0.649196	0.852571
ENST00000380542.8_1	NAP1L4	NAP1L4-001	chr11:2965667-3013607	-	protein_coding	0.774309	1.71037	0.0492674	0.707087	4.961
ENST00000448077.6_1	PPARD	PPARD-203	chr6:35310335-35395968	+	protein_coding	0.772317	1.70801	0.000930594	0.207448	0.772317
ENST00000567705.5_1	INO80E	INO80E-012	chr16:30007571-30016898	+	protein_coding	0.771182	1.70667	0.00200552	0.28065	0.771182
ENST00000343788.10_1	SUGT1	SUGT1-002	chr13:53226974-53262007	+	protein_coding	0.770639	1.70603	0.00698361	0.417062	2.14158
ENST00000430132.6_1	RAB34	RAB34-010	chr17:27041665-27045423	-	protein_coding	0.770395	1.70574	0.00941208	0.460489	0.770395
ENST00000546670.5_2	DCTN2	DCTN2-014	chr12:57926777-57940968	-	protein_coding	0.770387	1.70573	0.0235734	0.591817	0.770387
ENST00000590680.5_1	DOCK6	DOCK6-005	chr19:11338013-11348966	-	protein_coding	0.769366	1.70452	0.0093298	0.460432	0.855137
ENST00000431016.5_1	PCYT1A	PCYT1A-005	chr3:195965422-196014716	-	protein_coding	0.768336	1.7033	0.0461285	0.702629	1.03429
ENST00000278840.8_1	FADS2	FADS2-003	chr11:61595233-61634826	+	protein_coding	0.76619	1.70077	0.00441921	0.368548	0.807378
ENST00000531327.5_1	SLC1A4	SLC1A4-005	chr2:65215624-65248528	+	protein_coding	0.763223	1.69728	0.0265178	0.610108	0.763223
ENST00000462753.5_1	TMEM209	TMEM209-004	chr7:129805918-129845188	-	protein_coding	0.762965	1.69697	0.00151442	0.255076	0.762965
ENST00000431156.6_1	TTI2	TTI2-001	chr8:33356474-33371119	-	protein_coding	0.760612	1.69421	0.000678371	0.191931	1.5468
ENST00000413218.5_1	PSPH	PSPH-004	chr7:56088899-56119085	-	protein_coding	0.760378	1.69393	0.00552574	0.381854	1.24719
ENST00000327898.9_1	AFMID	AFMID-001	chr17:76183443-76203782	+	protein_coding	0.760377	1.69393	0.0380908	0.673873	0.970792
ENST00000538336.5_1	FKBP9	FKBP9-202	chr7:32997016-33046542	+	protein_coding	0.759505	1.69291	0.0471051	0.704134	1.39161
ENST00000359634.9_1	SLC39A10	SLC39A10-001	chr2:196521852-196602426	+	protein_coding	0.756251	1.6891	0.000730568	0.191931	3.6683
ENST00000437150.6_1	GCA	GCA-001	chr2:163200598-163217930	+	protein_coding	0.755502	1.68822	0.0132944	0.508101	1.62982
ENST00000523432.5_1	UBE2V2	UBE2V2-009	chr8:48920975-48973977	+	protein_coding	0.754798	1.6874	0.0496556	0.709013	1.34593
ENST00000562819.5_1	ARL6IP1	ARL6IP1-008	chr16:18804344-18812869	-	protein_coding	0.754589	1.68715	0.0381511	0.674118	0.754589
ENST00000258443.6_1	EDAR	EDAR-001	chr2:109510927-109605828	-	protein_coding	0.754004	1.68647	0.0160629	0.534421	0.855345
ENST00000589555.5_1	TMEM205	TMEM205-010	chr19:11453455-11456947	-	protein_coding	0.752707	1.68495	0.0308988	0.635606	1.04512
ENST00000437806.1_1	NCDN	NCDN-005	chr1:36024107-36026535	+	protein_coding	0.751541	1.68359	0.000228146	0.126498	0.751541
ENST00000538977.5_1	PPWD1	PPWD1-202	chr5:64859066-64883368	+	protein_coding	0.750539	1.68242	0.0161127	0.535062	0.750539
ENST00000482387.5_2	C3orf67	C3orf67-003	chr3:58727737-58923488	-	protein_coding	0.749989	1.68178	0.00772792	0.429342	0.749989
ENST00000611340.4_1	EPM2A	EPM2A-201	chr6:145946448-146042878	-	protein_coding	0.747581	1.67898	0.00309767	0.329501	0.76303
ENST00000433022.1_1	SUCLA2	SUCLA2-009	chr13:48528588-48575409	-	protein_coding	0.746723	1.67798	0.000941257	0.208782	0.746723
ENST00000409581.5_1	NAB1	NAB1-003	chr2:191513796-191555645	+	protein_coding	0.74396	1.67477	0.0136498	0.511661	2.52997
ENST00000355476.7_1	RBPJ	RBPJ-202	chr4:26322429-26436750	+	protein_coding	0.742669	1.67327	0.00130227	0.23711	1.23479
ENST00000572942.5_1	NAA60	NAA60-009	chr16:3508078-3535786	+	protein_coding	0.742591	1.67318	0.00335892	0.333551	0.742591
ENST00000485275.2_1	LRIF1	LRIF1-003	chr1:111489844-111506587	-	protein_coding	0.742029	1.67253	0.0357617	0.664945	4.20122
ENST00000342704.10_1	CBFA2T2	CBFA2T2-009	chr20:32077893-32233347	+	protein_coding	0.73641	1.66602	0.0378691	0.673868	0.978174
ENST00000567105.5_2	NUTF2	NUTF2-002	chr16:67880838-67904755	+	protein_coding	0.732761	1.66182	0.00172884	0.268856	0.732761
ENST00000579392.5_1	LLGL2	LLGL2-013	chr17:73521870-73554647	+	protein_coding	0.731698	1.66059	0.0499085	0.71039	1.27454
ENST00000401738.3_1	EML4	EML4-003	chr2:42396601-42558014	+	protein_coding	0.730117	1.65877	0.0143725	0.518204	1.06233
ENST00000576616.5_1	SLC12A4	SLC12A4-017	chr16:67978388-68002456	-	protein_coding	0.72787	1.65619	0.00880182	0.451472	1.27378
ENST00000419281.6_1	NRBP1	NRBP1-006	chr2:27652050-27657367	+	protein_coding	0.725582	1.65357	0.014526	0.519604	0.725582
ENST00000522268.1_1	BIN3	BIN3-007	chr8:22502101-22526661	-	protein_coding	0.722764	1.65034	0.00339669	0.333551	0.760005
ENST00000449190.5_2	RFX3	RFX3-004	chr9:3330317-3526004	-	protein_coding	0.716818	1.64355	0.017058	0.544889	0.716818
ENST00000240079.10_1	CCDC53	CCDC53-001	chr12:102406717-102455902	-	protein_coding	0.715276	1.6418	0.00691623	0.417062	2.74919
ENST00000393158.6_1	PDGFD	PDGFD-001	chr11:103777914-104034835	-	protein_coding	0.714235	1.64061	0.00270301	0.315054	0.814062
ENST00000508247.5_2	SPDL1	SPDL1-009	chr5:169010764-169020470	+	protein_coding	0.713797	1.64011	0.0387396	0.679194	0.856176
ENST00000440550.6_1	ZNF140	ZNF140-003	chr12:133657518-133683452	+	protein_coding	0.706857	1.63224	0.0183029	0.554317	0.706857
ENST00000438083.1_2	NAV1	NAV1-007	chr1:201755568-201777173	+	protein_coding	0.706362	1.63168	0.0484698	0.70469	0.803483
ENST00000633795.1_2	DST	DST-033	chr6:56535456-56557947	-	protein_coding	0.705336	1.63052	0.0401223	0.685615	1.98617
ENST00000372921.9_1	ANXA7	ANXA7-001	chr10:75134859-75173825	-	protein_coding	0.70414	1.62917	0.00447306	0.369463	6.15275
ENST00000600793.1_1	PTOV1	PTOV1-017	chr19:50357663-50360378	+	protein_coding	0.70341	1.62835	0.00611458	0.398734	0.70341
ENST00000375646.5_1	WAC	WAC-001	chr10:28821713-28908905	+	protein_coding	0.703053	1.62795	0.00224312	0.292508	0.703053
ENST00000523213.1_1	ZBED8	ZBED8-002	chr5:159820535-159827043	-	protein_coding	0.698803	1.62316	0.0407829	0.685712	0.783687
ENST00000533373.5_1	TSEN15	TSEN15-007	chr1:184020860-184042157	+	protein_coding	0.697563	1.62176	0.0455405	0.69974	0.860183
ENST00000504944.1_1	CXXC5	CXXC5-006	chr5:139027489-139060415	+	protein_coding	0.6974	1.62158	0.024998	0.601636	1.06901
ENST00000451865.5_2	DNASE1L1	DNASE1L1-009	chrX:153631433-153640420	-	protein_coding	0.69322	1.61689	0.0241571	0.596831	0.69322
ENST00000509835.5_2	LRBA	LRBA-003	chr4:151185813-151770689	-	protein_coding	0.69042	1.61375	0.00376492	0.347666	2.50084
ENST00000593925.1_1	ZNF324	ZNF324-003	chr19:58982285-58984781	+	protein_coding	0.689689	1.61294	0.000533473	0.171891	0.689689
ENST00000459632.5_1	RNF13	RNF13-010	chr3:149531624-149619946	+	protein_coding	0.687884	1.61092	0.0460585	0.702629	0.82362
ENST00000403491.7_1	NFIA	NFIA-001	chr1:61547980-61928465	+	protein_coding	0.687802	1.61083	0.00899869	0.456384	2.40606
ENST00000592811.5_1	FOSB	FOSB-008	chr19:45973134-45977855	+	protein_coding	0.687566	1.61056	0.034997	0.658695	0.687566
ENST00000312541.9_2	BTN2A1	BTN2A1-001	chr6:26458153-26469865	+	protein_coding	0.686806	1.60972	0.0238131	0.594338	0.842344
ENST00000603544.5_1	KIAA0391	KIAA0391-003	chr14:35591883-35742876	+	protein_coding	0.684541	1.60719	0.00191963	0.276599	0.684541
ENST00000438533.5_1	UQCC1	UQCC1-007	chr20:33894546-33999772	-	protein_coding	0.68282	1.60527	0.00927828	0.460432	0.68282
ENST00000589710.5_1	CIRBP	CIRBP-005	chr19:1269265-1273171	+	protein_coding	0.682589	1.60502	0.0432895	0.689878	1.67808
ENST00000425441.5_1	CCDC12	CCDC12-001	chr3:46963216-47023472	-	protein_coding	0.680014	1.60216	0.0440413	0.693125	4.59018
ENST00000568065.5_1	XPO6	XPO6-007	chr16:28109316-28113254	-	protein_coding	0.678737	1.60074	0.0361028	0.66728	0.678737
ENST00000589872.1_1	NBR1	NBR1-004	chr17:41323260-41361876	+	protein_coding	0.678351	1.60031	0.0119848	0.492395	1.29157
ENST00000540185.5_1	FASTK	FASTK-201	chr7:150773680-150777882	-	protein_coding	0.678279	1.60023	0.0337724	0.652099	0.678279
ENST00000367295.5_1	NAV1	NAV1-002	chr1:201708996-201796097	+	protein_coding	0.677467	1.59933	0.0447377	0.696145	1.2216
ENST00000037869.7_1	FAM136A	FAM136A-001	chr2:70523107-70529222	-	protein_coding	0.673307	1.59472	0.0131802	0.506343	4.9677
ENST00000519679.5_1	FAM92A1	FAM92A1-016	chr8:94721991-94738932	+	protein_coding	0.672863	1.59423	0.010864	0.476125	0.89567
ENST00000617428.2_2	CTD-2207O23.3	CTD-2207O23.3-001	chr19:7447720-7537363	+	protein_coding	0.672814	1.59418	0.00420549	0.358742	0.90751
ENST00000402615.6_1	AKT1	AKT1-003	chr14:105235689-105260865	-	protein_coding	0.672447	1.59377	0.0256849	0.605613	1.2076
ENST00000587213.5_1	CCDC106	CCDC106-007	chr19:56159424-56160656	+	protein_coding	0.666271	1.58697	0.000350367	0.154255	0.727595
ENST00000429000.6_1	PLOD1	PLOD1-003	chr1:11994800-12018000	+	protein_coding	0.665746	1.58639	0.00414866	0.358742	0.697476
ENST00000560168.1_1	SIX5	SIX5-004	chr19:46268651-46272113	-	protein_coding	0.664791	1.58534	0.03461	0.657096	1.07723
ENST00000569184.1_2	DNASE1L2	DNASE1L2-005	chr16:2286827-2288001	+	protein_coding	0.663937	1.5844	0.0149985	0.525397	0.663937
ENST00000554581.5_1	AKT1	AKT1-005	chr14:105235686-105260461	-	protein_coding	0.663578	1.58401	0.0423171	0.686739	0.924831
ENST00000265753.12_1	EIF4H	EIF4H-001	chr7:73588575-73611431	+	protein_coding	0.66089	1.58106	0.000195387	0.120796	5.69718
ENST00000347300.6_1	IFT122	IFT122-001	chr3:129158968-129239194	+	protein_coding	0.657492	1.57734	0.0319265	0.641024	1.33232
ENST00000475995.3_1	TXNRD2	TXNRD2-016	chr22:19882539-19903312	-	protein_coding	0.655844	1.57554	0.000491567	0.167556	0.66239
ENST00000626066.2_1	EHMT1	EHMT1-009	chr9:140605474-140652356	+	protein_coding	0.655366	1.57502	0.00705678	0.417062	2.28051
ENST00000557010.5_2	DIO2	DIO2-001	chr14:80663873-80697397	-	protein_coding	0.655096	1.57472	0.000109938	0.0976581	0.655096
ENST00000497771.5_1	LCN10	LCN10-001	chr9:139633913-139637411	-	protein_coding	0.652214	1.57158	0.0102488	0.47053	0.652214
ENST00000619326.1_2	PIGW	PIGW-002	chr17:34890847-34893783	+	protein_coding	0.651513	1.57081	0.00273633	0.316127	0.651513
ENST00000250489.8_1	TMEM55B	TMEM55B-001	chr14:20925878-20929771	-	protein_coding	0.650397	1.5696	0.0430308	0.688916	2.35072
ENST00000216442.11_1	ATP6V1D	ATP6V1D-001	chr14:67804788-67826966	-	protein_coding	0.650396	1.5696	0.00713297	0.41845	4.35229
ENST00000290299.6_1	ATP5O	ATP5O-001	chr21:35275757-35288284	-	protein_coding	0.650341	1.56954	0.0471288	0.704134	6.43638
ENST00000591473.1_1	ZNF565	ZNF565-002	chr19:36673894-36705775	-	protein_coding	0.648406	1.56743	0.012771	0.503645	0.648406
ENST00000622581.4_1	SLC50A1	SLC50A1-201	chr1:155108288-155111333	+	protein_coding	0.647601	1.56656	0.0388838	0.679832	1.00143
ENST00000396859.5_1	GAPDH	GAPDH-003	chr12:6643920-6647505	+	protein_coding	0.646526	1.56539	0.0154907	0.529249	3.71232
ENST00000342449.7_1	BRWD1	BRWD1-002	chr21:40562145-40685496	-	protein_coding	0.646267	1.56511	0.0224431	0.58376	2.57203
ENST00000586178.5_1	MBTD1	MBTD1-001	chr17:49254786-49337427	-	protein_coding	0.64626	1.56511	0.0157614	0.533188	2.66975
ENST00000420847.2_1	KDM4C	KDM4C-006	chr9:7013788-7169829	+	protein_coding	0.645735	1.56454	0.00254577	0.305989	0.660294
ENST00000440757.2_2	RNF103-CHMP3	RNF103-CHMP3-001	chr2:86737547-86850151	-	protein_coding	0.641074	1.55949	0.000520254	0.171891	0.641074
ENST00000391757.1_1	TFPT	TFPT-005	chr19:54610327-54618668	-	protein_coding	0.638693	1.55692	0.000714357	0.191931	0.638693
ENST00000512079.5_1	AMACR	AMACR-005	chr5:33997309-34008133	-	protein_coding	0.638681	1.55691	0.0187602	0.55629	0.638681
ENST00000310452.6_1	TBC1D8B	TBC1D8B-004	chrX:106045919-106093061	+	protein_coding	0.637418	1.55554	0.0322313	0.642248	0.748479
ENST00000624815.3_1	RBM7	RBM7-201	chr11:114271251-114281332	+	protein_coding	0.634211	1.55209	0.0166962	0.541303	0.634211
ENST00000517685.5_1	HSF4	HSF4-012	chr16:67198715-67203686	+	protein_coding	0.634044	1.55191	0.00183099	0.27338	0.634044
ENST00000633348.1_2	DECR2	DECR2-019	chr16:451917-461076	+	protein_coding	0.633463	1.55128	0.00135727	0.240404	1.21691
ENST00000587727.5_2	DNAJC7	DNAJC7-023	chr17:40128470-40134339	-	protein_coding	0.632985	1.55077	0.0397105	0.684003	0.851414
ENST00000393559.1_1	LAMB1	LAMB1-006	chr7:107638876-107643605	-	protein_coding	0.632908	1.55069	0.0406769	0.685712	2.64711
ENST00000529988.5_1	HINFP	HINFP-005	chr11:118992319-119001553	+	protein_coding	0.6327	1.55046	0.0494552	0.708245	0.734419
ENST00000303731.8_1	TRAPPC1	TRAPPC1-001	chr17:7833667-7835263	-	protein_coding	0.63223	1.54996	0.0122324	0.496647	5.07609
ENST00000449354.6_1	MRPS25	MRPS25-003	chr3:15090719-15106767	-	protein_coding	0.632152	1.54987	0.00074051	0.191931	0.632152
ENST00000557126.5_1	CAMTA1	CAMTA1-016	chr1:6845551-6947925	+	protein_coding	0.629718	1.54726	0.0342149	0.654591	1.4294
ENST00000444639.5_1	KIAA0040	KIAA0040-001	chr1:175126123-175162079	-	protein_coding	0.629714	1.54726	0.00126598	0.232407	0.681341
ENST00000506783.5_1	PHF3	PHF3-008	chr6:64345725-64419110	+	protein_coding	0.629104	1.5466	5.65465e-05	0.079095	0.715229
ENST00000611294.4_1	ZNF821	ZNF821-203	chr16:71893583-71918093	-	protein_coding	0.627767	1.54517	0.00775521	0.429342	0.627767
ENST00000477394.5_2	DAP3	DAP3-016	chr1:155698882-155708217	+	protein_coding	0.627358	1.54473	0.00343909	0.335166	1.99558
ENST00000404104.7_1	SETD7	SETD7-002	chr4:140453733-140477923	-	protein_coding	0.625787	1.54305	0.0373465	0.673007	1.14241
ENST00000368273.8_2	PMF1	PMF1-005	chr1:156182797-156209642	+	protein_coding	0.625318	1.54255	0.0484158	0.70469	1.07024
ENST00000427787.5_1	C1orf159	C1orf159-016	chr1:1025786-1028193	-	protein_coding	0.624847	1.54205	0.0475919	0.704134	0.624847
ENST00000563480.6_1	SNAPC5	SNAPC5-006	chr15:66782473-66790088	-	protein_coding	0.624129	1.54128	0.0144643	0.518967	1.50995
ENST00000340437.8_1	CPSF7	CPSF7-001	chr11:61170113-61197383	-	protein_coding	0.622468	1.53951	0.00775334	0.429342	0.680858
ENST00000451321.6_1	INTS12	INTS12-005	chr4:106603784-106630265	-	protein_coding	0.621197	1.53815	0.042203	0.686739	2.46175
ENST00000568411.5_2	MAZ	MAZ-014	chr16:29819096-29822484	+	protein_coding	0.620346	1.53724	0.000491507	0.167556	0.620346
ENST00000557865.5_2	MAN2A2	MAN2A2-006	chr15:91450080-91463306	+	protein_coding	0.618428	1.5352	0.0330401	0.647514	0.618428
ENST00000380600.1_1	TCEANC	TCEANC-002	chrX:13673414-13683528	+	protein_coding	0.617872	1.53461	0.0330004	0.647514	0.917255
ENST00000358144.6_1	CNTNAP3	CNTNAP3-003	chr9:39084974-39239171	-	protein_coding	0.617488	1.5342	0.0187902	0.556554	0.732428
ENST00000612334.1_1	CERCAM	CERCAM-201	chr9:131185184-131198184	+	protein_coding	0.615191	1.53176	0.00419444	0.358742	0.795435
ENST00000615647.1_1	ARHGAP35	ARHGAP35-202	chr19:47421933-47504632	+	protein_coding	0.614887	1.53144	0.000453289	0.163324	0.614887
ENST00000608107.1_1	ITGB5	ITGB5-015	chr3:124567266-124597566	-	protein_coding	0.614564	1.5311	0.00523804	0.380172	0.614564
ENST00000426982.6_1	KIAA0319L	KIAA0319L-003	chr1:35900566-36023256	-	protein_coding	0.613356	1.52981	0.0420735	0.686739	0.613356
ENST00000380270.3_2	FAM208B	FAM208B-016	chr10:5772625-5781776	+	protein_coding	0.613031	1.52947	0.029343	0.627487	1.17388
ENST00000467332.1_1	CGGBP1	CGGBP1-005	chr3:88104808-88198965	-	protein_coding	0.612322	1.52872	0.00326925	0.333551	0.612322
ENST00000454073.7_1	ZNF18	ZNF18-004	chr17:11880769-11900774	-	protein_coding	0.611417	1.52776	0.024311	0.598462	0.709664
ENST00000504035.5_1	SLC41A3	SLC41A3-023	chr3:125752447-125802939	-	protein_coding	0.611074	1.5274	0.014202	0.518204	0.645981
ENST00000429182.5_1	IMPDH2	IMPDH2-006	chr3:49061758-49065906	-	protein_coding	0.61079	1.5271	0.0383336	0.675713	2.57607
ENST00000586443.1_1	GRN	GRN-003	chr17:42427907-42430411	+	protein_coding	0.609938	1.52619	0.0264703	0.60975	2.67319
ENST00000392078.7_2	PRRC2C	PRRC2C-201	chr1:171454690-171501914	+	protein_coding	0.608127	1.52428	0.00151841	0.255076	0.67705
ENST00000455878.2_1	PSMC4	PSMC4-002	chr19:40477077-40487348	+	protein_coding	0.608088	1.52424	0.0160316	0.534421	4.18118
ENST00000265393.10_1	TAX1BP1	TAX1BP1-001	chr7:27779714-27868500	+	protein_coding	0.607812	1.52395	0.0226558	0.584738	2.61147
ENST00000368254.5_1	TSACC	TSACC-005	chr1:156308314-156316786	+	protein_coding	0.60735	1.52346	0.000786285	0.19369	0.60735
ENST00000370846.8_1	ZDHHC16	ZDHHC16-013	chr10:99205954-99216842	+	protein_coding	0.606712	1.52279	0.0181523	0.554317	1.20061
ENST00000370746.7_1	BEND6	BEND6-004	chr6:56820090-56892140	+	protein_coding	0.606555	1.52262	0.0217827	0.579174	1.42501
ENST00000431975.6_1	AKAP7	AKAP7-001	chr6:131456806-131604675	+	protein_coding	0.60646	1.52252	0.0215073	0.576125	1.25823
ENST00000566899.5_1	NFAT5	NFAT5-006	chr16:69600254-69729579	+	protein_coding	0.6051	1.52108	0.00664819	0.412455	0.998386
ENST00000428393.3_1	MFSD14B	MFSD14B-201	chr9:97209136-97223201	+	protein_coding	0.600781	1.51654	0.0119469	0.492395	0.628709
ENST00000538475.5_1	USP28	USP28-012	chr11:113683001-113704192	-	protein_coding	0.59995	1.51566	0.00482277	0.373226	1.08548
ENST00000563622.5_1	MAN2C1	MAN2C1-006	chr15:75648133-75660945	-	protein_coding	0.599496	1.51519	0.00205869	0.282002	0.599496
ENST00000536187.6_1	CACNB3	CACNB3-004	chr12:49209370-49222002	+	protein_coding	0.598642	1.51429	0.00162178	0.263571	0.869027
ENST00000375249.4_1	HABP4	HABP4-001	chr9:99212487-99253618	+	protein_coding	0.598165	1.51379	0.00871141	0.449679	3.23722
ENST00000580499.1_1	RNF138	RNF138-008	chr18:29672665-29704732	+	protein_coding	0.597736	1.51334	0.0134694	0.509783	0.597736
ENST00000568651.1_2	HERPUD1	HERPUD1-014	chr16:56973161-56977209	+	protein_coding	0.597448	1.51304	0.00103729	0.217361	0.597448
ENST00000498469.5_1	SLC37A3	SLC37A3-025	chr7:140034670-140045711	-	protein_coding	0.596618	1.51217	0.00904158	0.456974	0.596618
ENST00000395951.7_2	YWHAZ	YWHAZ-011	chr8:101932858-101962785	-	protein_coding	0.595666	1.51117	0.0180146	0.552902	0.737304
ENST00000512842.5_1	MAEA	MAEA-016	chr4:1303255-1316202	+	protein_coding	0.592423	1.50778	0.000314972	0.144267	0.592423
ENST00000562579.5_1	CDIP1	CDIP1-012	chr16:4562455-4588776	-	protein_coding	0.591201	1.5065	0.0226145	0.584738	0.591201
ENST00000395405.5_1	ZWINT	ZWINT-201	chr10:58117199-58121034	-	protein_coding	0.589396	1.50462	0.0327008	0.646168	3.69253
ENST00000397064.6_1	CEBPZOS	CEBPZOS-007	chr2:37423631-37440868	+	protein_coding	0.589124	1.50433	0.00930733	0.460432	0.642132
ENST00000550375.1_1	BRF1	BRF1-022	chr14:105707642-105714876	-	protein_coding	0.588311	1.50349	0.0130658	0.50496	0.59012
ENST00000557237.1_1	MPP5	MPP5-006	chr14:67708344-67746003	+	protein_coding	0.587557	1.5027	0.0231942	0.589947	0.673887
ENST00000611147.1_1	ZNF2	ZNF2-002	chr2:95831562-95847919	+	protein_coding	0.585803	1.50087	0.0251665	0.603553	0.786897

## Sheet: down_P53_vs_con
#log2FC <= -0.585 #p-value cut-off <= 0.05 #q-value cut-off <= 1.00 #Transcript biotype: protein_coding #Condition pair: down_P53_vs_con Column A: Track_id, The database name in transcript level. Column B: Gene_Name, The name of gene. Column C: Trans_Name, The name of transcript. Column D: Locus, The genomic coordinates of transcript. Column E: Strand, The strand of transcript. Column F: Trans_Ty…
Annotation						DE Statistic				FPKM
Track_id	Gene_Name	Trans_Name	Locus	Strand	Trans_Type	log2FC	Fold_Change	p_value	q_value	P53_FPKM	con_FPKM	con-1	con-2	P53-1	P53-2
ENST00000379060.8_1	TPT1	TPT1-011	chr13:45911333-45915257	-	protein_coding	-6.15804	0.0140038	0.000117093	0.102461	0	6.15804	73.7851	67.1856	0	0
ENST00000564057.1_1	COTL1	COTL1-002	chr16:84599265-84651665	-	protein_coding	-5.91248	0.0166022	0.000370721	0.154255	0	5.91248	64.1797	54.6615	0	0
ENST00000348990.9_1	APP	APP-003	chr21:27252861-27543085	-	protein_coding	-5.00321	0.0311806	0.0261567	0.607923	0.855477	5.85868	54.4701	59.7043	2.20064	0.022848
ENST00000565678.5_1	RNPS1	RNPS1-007	chr16:2303131-2317604	-	protein_coding	-4.88301	0.0338897	0.000171474	0.118014	0	4.88301	29.8448	27.228	0	0
ENST00000514888.5_1	PAICS	PAICS-002	chr4:57301907-57327527	+	protein_coding	-4.8427	0.0348499	0.00131952	0.238359	0.548973	5.39168	39.6531	42.3529	0.300535	0.64586
ENST00000512632.5_1	LIMCH1	LIMCH1-006	chr4:41362824-41701017	+	protein_coding	-4.7375	0.0374862	0.00380142	0.348745	0	4.7375	31.6821	20.7745	0	0
ENST00000607003.5_1	SAP18	SAP18-009	chr13:21714717-21723221	+	protein_coding	-4.48804	0.0445621	0.000202354	0.120796	0.225067	4.71311	24.1049	26.404	0.161518	0.176191
ENST00000447699.6_1	IARS	IARS-202	chr9:94972627-95055977	-	protein_coding	-4.25909	0.052226	0.00358349	0.341818	0	4.25909	21.8597	15.0382	0	0
ENST00000612558.4_1	CCDC47	CCDC47-201	chr17:61823787-61842153	-	protein_coding	-3.99841	0.062569	0.022724	0.584738	1.64282	5.64122	52.6334	45.4429	1.05399	3.74761
ENST00000340958.3_1	CLDN4	CLDN4-201	chr7:73245193-73247023	+	protein_coding	-3.77715	0.07294	0.0112145	0.479217	0.421771	4.19892	17.1287	17.6052	0.771206	0.013123
ENST00000388712.7_1	GOLM1	GOLM1-001	chr9:88641061-88714473	-	protein_coding	-3.74939	0.074357	0.000920977	0.206878	2.00955	5.75893	51.9266	54.4051	2.73362	3.34248
ENST00000552673.5_1	ZCRB1	ZCRB1-005	chr12:42706733-42719889	-	protein_coding	-3.73972	0.0748569	1.71697e-05	0.0516101	0	3.73972	12.5031	12.2161	0	0
ENST00000221975.6_1	RPS19	RPS19-005	chr19:42364327-42375484	+	protein_coding	-3.73553	0.0750745	0.00520745	0.380101	4.41082	8.14636	294.894	270.306	24.5298	16.7228
ENST00000539839.1_1	FZD10	FZD10-001	chr12:130647004-130650285	+	protein_coding	-3.71679	0.0760562	0.0187682	0.55629	0.000387307	3.71718	17.8131	8.19398	0.000347	0.00019
ENST00000424646.6_1	NR3C1	NR3C1-202	chr5:142659132-142780417	-	protein_coding	-3.69049	0.0774555	0.00187653	0.273657	0	3.69049	13.4258	10.5546	0	0
ENST00000307659.5_1	KIAA0232	KIAA0232-001	chr4:6784467-6885891	+	protein_coding	-3.65426	0.0794252	0.00105075	0.217659	0.141607	3.79587	12.674	13.1073	0.195818	0.017632
ENST00000429703.6_1	R3HDM1	R3HDM1-007	chr2:136396303-136482835	+	protein_coding	-3.60913	0.081949	2.89634e-05	0.0578931	0.00541999	3.61455	11.408	11.0913	0.007542	0
ENST00000632685.1_1	DCUN1D1	DCUN1D1-201	chr3:182660564-182698326	-	protein_coding	-3.59214	0.08292	0.00132132	0.238359	0.116101	3.70824	11.1239	13.0909	0.140015	0.030361
ENST00000284031.12_1	DDAH1	DDAH1-001	chr1:85784168-85930823	-	protein_coding	-3.5124	0.0876322	0.0152462	0.527038	0.627678	4.14007	15.7853	17.5202	0.144506	1.08584
ENST00000398427.6_1	PPME1	PPME1-002	chr11:73882367-73965748	+	protein_coding	-3.45044	0.0914773	0.000555113	0.174974	0.0813216	3.53176	10.5745	10.5567	0.119336	0
ENST00000593863.5_1	RPS19	RPS19-006	chr19:42364516-42375484	+	protein_coding	-3.37422	0.0964406	0.030258	0.631706	3.29507	6.66928	111.266	91.2695	5.54917	13.7109
ENST00000421093.6_1	ZNF219	ZNF219-003	chr14:21558243-21567173	-	protein_coding	-3.31437	0.100525	0.000993038	0.211708	0	3.31437	9.69523	8.25256	0	0
ENST00000427335.6_1	P3H2	P3H2-002	chr3:189674620-189840226	-	protein_coding	-3.2808	0.102892	1.56612e-05	0.0516101	0	3.2808	8.63185	8.80678	0	0
ENST00000268182.9_1	IQGAP1	IQGAP1-001	chr15:90931450-91045475	+	protein_coding	-3.25933	0.104434	0.0116686	0.487225	2.92059	6.17993	55.9169	91.3517	6.23653	6.92213
ENST00000305586.11_1	FXR1	FXR1-007	chr3:180630270-180694943	+	protein_coding	-3.22618	0.106862	0.00912083	0.458369	0.119041	3.34523	7.19695	11.6001	0.091879	0.080178
ENST00000436473.5_2	RPL10	RPL10-015	chrX:153626708-153629152	+	protein_coding	-3.20208	0.108662	0.0129482	0.504261	0.230908	3.43299	12.1726	7.85515	0.377274	0
ENST00000527248.2_2	TAF10	TAF10-004	chr11:6632076-6633372	-	protein_coding	-3.15417	0.112331	0.0313393	0.636425	0	3.15417	4.98878	12.2332	0	0
ENST00000345330.8_1	NPTN	NPTN-001	chr15:73852355-73925754	-	protein_coding	-3.12747	0.11443	4.4699e-05	0.0756684	0.150449	3.27792	8.56136	8.83973	0.107652	0.112182
ENST00000431828.5_1	KANSL3	KANSL3-009	chr2:97258909-97304046	-	protein_coding	-3.11946	0.115066	0.000465222	0.163324	0.0289893	3.14845	7.4648	8.28837	0.015583	0.025033
ENST00000462637.5_1	PCCB	PCCB-010	chr3:135969197-136049011	+	protein_coding	-3.11827	0.115162	0.0341335	0.654591	1.02899	4.14726	25.4957	10.8502	1.20712	0.886646
ENST00000626493.1_1	KIF1BP	KIF1BP-003	chr10:70748562-70776732	+	protein_coding	-3.06505	0.119489	0.00319341	0.330388	0	3.06505	8.43922	6.42002	0	0
ENST00000428696.6_1	SGCE	SGCE-004	chr7:94214724-94285410	-	protein_coding	-3.06093	0.119831	0.00539415	0.380172	0.262742	3.32367	9.34693	8.68813	0.029585	0.398055
ENST00000540288.5_1	PLCB3	PLCB3-002	chr11:64019019-64036622	+	protein_coding	-3.0593	0.119966	0.0141775	0.518204	0.228856	3.28816	11.5469	6.60558	0.23183	0.114896
ENST00000518809.5_2	TACC1	TACC1-014	chr8:38677850-38708293	+	protein_coding	-3.02045	0.123241	0.000354744	0.154255	0.0383583	3.05881	7.04007	7.63629	0.044161	0.010012
ENST00000586425.1_1	GPI	GPI-012	chr19:34856147-34891181	+	protein_coding	-2.9923	0.125669	0.0299927	0.629352	0	2.9923	4.51011	10.4917	0	0
ENST00000440232.6_1	POLD1	POLD1-002	chr19:50887596-50921271	+	protein_coding	-2.96405	0.128154	0.021648	0.57795	0.370864	3.33492	6.69285	12.2352	0.119332	0.493907
ENST00000427487.5_2	HDLBP	HDLBP-044	chr2:242178094-242186279	-	protein_coding	-2.9429	0.130047	0.0259797	0.605955	0	2.9429	4.49865	9.75341	0	0
ENST00000602447.5_2	KIAA0368	KIAA0368-005	chr9:114170851-114245959	-	protein_coding	-2.94074	0.130242	0.00294481	0.322105	0.774484	3.71522	13.6712	10.7576	0.720938	0.70028
ENST00000313116.11_1	ZNF41	ZNF41-001	chrX:47305278-47341984	-	protein_coding	-2.93833	0.130459	0.000144698	0.107384	0	2.93833	6.47972	6.85539	0	0
ENST00000376960.8_1	ZFAND5	ZFAND5-001	chr9:74969374-74980151	-	protein_coding	-2.88411	0.135456	0.00866358	0.449679	2.53644	5.42055	45.2639	38.6509	3.89127	5.88128
ENST00000446718.1_1	AVL9	AVL9-002	chr7:32582867-32628323	+	protein_coding	-2.86046	0.137694	0.0392038	0.682295	0.515763	3.37623	11.5488	7.59192	0	1.04418
ENST00000537665.2_1	ELP3	ELP3-202	chr8:27950584-28048667	+	protein_coding	-2.85089	0.138611	0.0288062	0.624005	0.484549	3.33544	9.81311	8.42285	0	0.957617
ENST00000414011.1_1	MRPL10	MRPL10-002	chr17:45900856-45908900	-	protein_coding	-2.84653	0.13903	0.00385623	0.350257	0.0193725	2.8659	7.23933	5.44991	0.024274	0.002876
ENST00000374809.6_1	TP53INP2	TP53INP2-003	chr20:33292143-33301243	+	protein_coding	-2.84156	0.13951	0.000203978	0.120796	0	2.84156	6.37245	5.96907	0	0
ENST00000590212.1_1	SNRPD2	SNRPD2-008	chr19:46190769-46195175	-	protein_coding	-2.83517	0.14013	6.38921e-05	0.0796147	0	2.83517	6.24924	6.02503	0	0
ENST00000587210.1_1	GIPC1	GIPC1-008	chr19:14590224-14606944	-	protein_coding	-2.81831	0.141776	0.010039	0.466157	0.042832	2.86115	4.97882	7.83011	0.061176	0
ENST00000339526.8_1	GLUL	GLUL-002	chr1:182352029-182360927	-	protein_coding	-2.79635	0.143951	0.00187306	0.273657	0.730482	3.52684	10.7297	10.3261	0.528323	0.801271
ENST00000474289.6_1	ECHDC1	ECHDC1-002	chr6:127609865-127664491	-	protein_coding	-2.77079	0.146524	0.00021528	0.123788	1.25585	4.02664	14.9846	15.6181	1.33983	1.43733
ENST00000514633.5_1	HNRNPAB	HNRNPAB-002	chr5:177631542-177638120	+	protein_coding	-2.71093	0.152731	0.000727854	0.191931	0.591812	3.30275	8.43283	9.32306	0.472535	0.542555
ENST00000559454.5_1	GALK2	GALK2-006	chr15:49462675-49620700	+	protein_coding	-2.67625	0.156447	0.0114925	0.485466	0.0150658	2.69132	6.89371	4.2851	0.012717	0.008283
ENST00000575878.1_1	DDX19A	DDX19A-007	chr16:70390764-70406232	+	protein_coding	-2.65062	0.159252	0.00490563	0.373226	1.21384	3.86446	12.4318	14.7944	1.56501	1.09757
ENST00000489131.1_1	TOP3A	TOP3A-008	chr17:18176152-18178191	-	protein_coding	-2.62747	0.161828	0.0499787	0.710648	0.594903	3.22237	7.48643	9.26449	1.28122	0
ENST00000345239.6_1	GFM2	GFM2-002	chr5:74017031-74062946	-	protein_coding	-2.61073	0.163717	0.0130062	0.504652	0.412954	3.02368	8.94355	5.65114	0.260346	0.40648
ENST00000437131.1_1	GOLGA4	GOLGA4-005	chr3:37323674-37408241	+	protein_coding	-2.57287	0.168069	0.0138649	0.51363	1.60286	4.17573	13.6511	21.2929	2.13417	1.9437
ENST00000522635.5_1	TCEA1	TCEA1-003	chr8:54879730-54934829	-	protein_coding	-2.56829	0.168603	4.39574e-05	0.0756684	0	2.56829	5.0015	4.86149	0	0
ENST00000352940.8_1	DDX47	DDX47-002	chr12:12966250-12982913	+	protein_coding	-2.56819	0.168616	0.00103081	0.217361	0	2.56819	4.60095	5.27975	0	0
ENST00000342320.8_1	RBPJ	RBPJ-003	chr4:26364058-26436753	+	protein_coding	-2.56138	0.169414	0.000508781	0.171139	0.133391	2.69477	5.73789	5.2214	0.092652	0.101102
ENST00000407835.5_1	CDC45	CDC45-001	chr22:19466982-19508135	+	protein_coding	-2.47685	0.179636	0.0192457	0.560281	0.025574	2.50243	6.21076	3.45277	0.036089	0
ENST00000257430.8_1	APC	APC-001	chr5:112073585-112181936	+	protein_coding	-2.46917	0.180596	0.000528022	0.171891	0.396098	2.86526	6.00668	6.57789	0.311314	0.320591
ENST00000396741.3_1	CYTH3	CYTH3-201	chr7:6201407-6312275	-	protein_coding	-2.42268	0.18651	0.0147482	0.523929	0.0103834	2.43306	3.39407	5.63713	0.009388	0.005063
ENST00000581373.5_1	RPL17	RPL17-002	chr18:47014854-47018849	-	protein_coding	-2.41657	0.187301	0.0045919	0.37133	3.33968	5.75624	50.6507	55.5624	10.2384	8.1197
ENST00000450136.1_1	TRIM32	TRIM32-201	chr9:119449581-119463577	+	protein_coding	-2.40628	0.188642	0.0267235	0.611696	0.329833	2.73611	7.28933	4.3553	0.057853	0.493324
ENST00000539317.2_1	SMAP2	SMAP2-201	chr1:40862472-40888996	+	protein_coding	-2.37833	0.192332	7.11613e-07	0.0215615	0	2.37833	4.20658	4.19212	0	0
ENST00000571362.5_1	PHF23	PHF23-003	chr17:7138348-7142758	-	protein_coding	-2.32339	0.199797	0.0424364	0.687009	1.58528	3.90868	13.3734	14.6926	3.21552	1.13591
ENST00000532192.1_1	RBM25	RBM25-012	chr14:73563744-73567703	+	protein_coding	-2.32305	0.199845	0.000680057	0.191931	0	2.32305	3.798	4.21858	0	0
ENST00000396777.7_1	ARFIP2	ARFIP2-001	chr11:6497749-6502666	-	protein_coding	-2.31883	0.200429	0.0131892	0.506343	1.4951	3.81394	12.138	14.0553	2.35308	1.36973
ENST00000264963.8_2	LMAN2L	LMAN2L-001	chr2:97371666-97405800	-	protein_coding	-2.30377	0.202534	0.00594605	0.395188	0.707637	3.0114	6.17162	8.06625	0.698907	0.569893
ENST00000508803.5_2	WHSC1	WHSC1-011	chr4:1873151-1980641	+	protein_coding	-2.3014	0.202866	0.00550773	0.381854	0.949821	3.25122	9.54969	7.59392	1.05145	0.818815
ENST00000431933.5_1	DHDDS	DHDDS-012	chr1:26769327-26797785	+	protein_coding	-2.29359	0.203967	2.88874e-05	0.0578931	0	2.29359	3.94483	3.86105	0	0
ENST00000452041.5_2	TAF6	TAF6-007	chr7:99704701-99716987	-	protein_coding	-2.29188	0.204209	0.0193705	0.561189	0.235498	2.52738	3.60652	6.21538	0.176485	0.178141
ENST00000411832.5_1	BCL7B	BCL7B-002	chr7:72950701-72972001	-	protein_coding	-2.29015	0.204454	0.000192405	0.120796	0.0365256	2.32668	4.04832	3.98484	0.004233	0.047505
ENST00000359863.8_1	TRRAP	TRRAP-001	chr7:98476113-98610866	+	protein_coding	-2.28528	0.205145	0.00159313	0.26273	0.297821	2.5831	4.8281	5.16106	0.301235	0.161316
ENST00000346855.7_1	UBE2E1	UBE2E1-002	chr3:23847456-23932807	+	protein_coding	-2.27572	0.206509	0.0201376	0.566213	2.05818	4.3339	21.8639	16.7877	4.03346	2.44572
ENST00000357886.8_1	CDK5RAP1	CDK5RAP1-011	chr20:31946645-31989367	-	protein_coding	-2.25562	0.209407	0.0016169	0.263571	0.0820848	2.33771	3.80279	4.32041	0.020457	0.098058
ENST00000308259.9_1	MSRB3	MSRB3-002	chr12:65672423-65860687	+	protein_coding	-2.25347	0.209719	0.0312836	0.636425	0.96309	3.21656	7.89014	8.71975	0.474247	1.57791
ENST00000346501.8_1	TSPAN4	TSPAN4-017	chr11:847197-866776	+	protein_coding	-2.24689	0.210678	0.0402328	0.685712	0	2.24689	2.43916	5.55099	0	0
ENST00000368302.3_1	LAMTOR2	LAMTOR2-003	chr1:156024641-156028294	+	protein_coding	-2.24606	0.210799	0.00859656	0.449679	0.320761	2.56682	5.56808	4.34492	0.3837	0.127393
ENST00000322635.7_1	CAMK2G	CAMK2G-001	chr10:75572259-75634338	-	protein_coding	-2.23793	0.211991	0.0021258	0.286399	0.0761339	2.31406	4.21963	3.73765	0.111315	0
ENST00000320476.7_1	SCRIB	SCRIB-001	chr8:144873090-144897549	-	protein_coding	-2.2236	0.214107	0.0136827	0.511661	1.86832	4.09192	16.9012	15.2442	2.06317	3.35181
ENST00000596049.5_1	PIH1D1	PIH1D1-005	chr19:49949626-49956751	-	protein_coding	-2.20611	0.216718	0.0046634	0.372488	0	2.20611	4.12407	3.15522	0	0
ENST00000560177.5_1	NUSAP1	NUSAP1-007	chr15:41625111-41673248	+	protein_coding	-2.17027	0.222169	0.044691	0.696145	1.76909	3.93936	19.5845	10.4339	2.95229	1.93935
ENST00000519606.5_1	RPS20	RPS20-007	chr8:56985634-56987065	-	protein_coding	-2.16652	0.222747	0.00697897	0.417062	2.08395	4.25048	15.8371	20.5166	3.36653	3.11651
ENST00000284617.6_1	CCSAP	CCSAP-201	chr1:229456752-229478688	-	protein_coding	-2.14718	0.225753	0.0237555	0.594338	0.309254	2.45644	5.78403	3.44053	0.123106	0.367001
ENST00000429416.7_2	SMARCA4	SMARCA4-007	chr19:11071677-11172958	+	protein_coding	-2.14213	0.226545	0.00195231	0.276599	0.140769	2.2829	3.57371	4.17814	0.126535	0.078964
ENST00000354811.5_1	RPL15	RPL15-007	chr3:23959196-23961042	+	protein_coding	-2.13489	0.227684	0.000144077	0.107384	4.96575	7.10064	135.678	136.821	30.7936	29.7142
ENST00000320316.7_1	PHF23	PHF23-001	chr17:7138347-7142825	-	protein_coding	-2.13092	0.228313	0.00730534	0.422801	1.34311	3.47402	10.7723	9.48843	1.26578	1.84062
ENST00000502499.5_1	MATR3	MATR3-010	chr5:138629411-138666094	+	protein_coding	-2.12822	0.22874	0.000128655	0.103075	0	2.12822	3.44554	3.29922	0	0
ENST00000225394.7_1	GIT1	GIT1-001	chr17:27900487-27916645	-	protein_coding	-2.12045	0.229975	0.0243848	0.598925	1.78816	3.90861	16.3085	12.0304	3.15888	1.86815
ENST00000324932.11_1	NUP98	NUP98-001	chr11:3696240-3819022	-	protein_coding	-2.10665	0.232185	0.0223157	0.582799	0.547053	2.65371	5.76955	4.84966	0.801628	0.184933
ENST00000377834.8_1	HES2	HES2-001	chr1:6475292-6479979	-	protein_coding	-2.1017	0.232984	0.00349845	0.337347	0.728548	2.83024	6.67765	5.58792	0.591889	0.724712
ENST00000339647.5_1	UBC	UBC-001	chr12:125396194-125399693	-	protein_coding	-2.0829	0.236039	0.0248193	0.600606	1.82141	3.90431	13.008	15.005	1.83063	3.41279
ENST00000530751.1_1	TIMM10B	TIMM10B-005	chr11:6502731-6504028	+	protein_coding	-2.07955	0.236588	0.000306487	0.143349	0	2.07955	3.12141	3.3348	0	0
ENST00000358053.3_1	OSBPL2	OSBPL2-001	chr20:60813577-60871267	+	protein_coding	-2.06269	0.23937	4.29668e-05	0.0756684	0	2.06269	3.13866	3.21697	0	0
ENST00000368682.7_1	FYN	FYN-002	chr6:111981535-112194270	-	protein_coding	-2.05948	0.239902	0.0151834	0.526419	0.704614	2.7641	5.48798	6.11286	0.37233	0.935359
ENST00000375734.6_1	RND3	RND3-002	chr2:151324709-151344181	-	protein_coding	-2.057	0.240316	0.0192942	0.560546	0.970417	3.02741	5.69744	8.92603	1.04165	0.880475
ENST00000395245.8_2	RAB34	RAB34-201	chr17:27041299-27044908	-	protein_coding	-2.05037	0.241423	0.0397065	0.684003	0.0320477	2.08242	4.67094	2.16289	0.018268	0.026674
ENST00000419068.1_1	UCHL3	UCHL3-003	chr13:76140846-76180085	+	protein_coding	-2.04189	0.242846	0.040631	0.685712	0.0415331	2.08342	4.68051	2.16196	0.059267	0
ENST00000431261.6_1	VWA9	VWA9-006	chr15:65871403-65903596	-	protein_coding	-2.03601	0.243837	0.0200316	0.566205	0.272798	2.30881	3.10444	4.98119	0.120444	0.302718
ENST00000417528.5_1	P4HA2	P4HA2-010	chr5:131546073-131563487	-	protein_coding	-2.00648	0.248879	0.0072997	0.422801	0.286375	2.29286	3.36583	4.50009	0.257557	0.182734
ENST00000409823.7_2	PMS1	PMS1-003	chr2:190649227-190742162	+	protein_coding	-1.98989	0.251757	0.00278677	0.317248	0	1.98989	3.27273	2.69258	0	0
ENST00000393436.9_1	RAP1B	RAP1B-002	chr12:69004638-69054302	+	protein_coding	-1.98988	0.251759	0.0234176	0.591088	2.77754	4.76743	24.8497	27.696	4.56686	7.44574
ENST00000373773.7_1	NDRG3	NDRG3-201	chr20:35280778-35350190	-	protein_coding	-1.97611	0.254173	0.000236804	0.126498	0.00119189	1.97731	3.02147	2.85543	0.00087	0.000783
ENST00000357977.5_1	NFIA	NFIA-008	chr1:61869748-61923709	+	protein_coding	-1.9328	0.261921	0.00254541	0.305989	0.938087	2.87088	6.68639	5.96182	0.829464	1.0066
ENST00000558910.2_1	TPM1	TPM1-023	chr15:63354828-63357477	+	protein_coding	-1.92374	0.26357	0.00183809	0.27338	0.274823	2.19856	3.84888	3.34536	0.229968	0.190053
ENST00000382303.5_1	KANK1	KANK1-001	chr9:470291-746105	+	protein_coding	-1.91057	0.265987	0.0409807	0.68613	2.45401	4.36458	21.8815	17.5462	3.242	6.07766
ENST00000253811.10_1	DIAPH1	DIAPH1-201	chr5:140894589-140998622	-	protein_coding	-1.88523	0.270701	0.0484889	0.70469	0.51396	2.39919	3.73665	4.87467	0.886828	0.080694
ENST00000530742.5_1	CLINT1	CLINT1-010	chr5:157213295-157286141	-	protein_coding	-1.87523	0.272584	0.0485836	0.70469	0	1.87523	1.7247	3.93946	0	0
ENST00000394947.7_1	SIN3A	SIN3A-001	chr15:75661720-75744045	-	protein_coding	-1.86023	0.275433	0.0076863	0.429342	1.81993	3.68016	12.8809	10.8375	2.82919	2.25539
ENST00000622186.4_1	SLC6A6	SLC6A6-201	chr3:14444076-14530855	+	protein_coding	-1.84261	0.278816	0.0233857	0.591088	4.06895	5.91156	72.2796	48.4461	15.3043	16.2762
ENST00000374793.7_1	SMC2	SMC2-001	chr9:106856607-106903698	+	protein_coding	-1.83324	0.280633	0.00406781	0.357017	1.9076	3.74084	11.9386	12.8142	3.04166	2.48281
ENST00000523638.5_1	ZNF260	ZNF260-001	chr19:37001597-37019562	-	protein_coding	-1.83149	0.280975	0.00204114	0.282002	1.3273	3.15878	7.44171	8.44815	1.48109	1.53787
ENST00000380172.8_1	MTAP	MTAP-001	chr9:21802542-21867077	+	protein_coding	-1.81829	0.283557	6.2227e-05	0.0796147	0.217313	2.0356	3.09953	3.10035	0.174182	0.151065
ENST00000613079.4_1	ELFN2	ELFN2-201	chr22:37764001-37823505	-	protein_coding	-1.78824	0.289526	0.0445798	0.695521	0	1.78824	1.63441	3.52837	0	0
ENST00000300917.9_1	SMG8	SMG8-201	chr17:57287371-57292608	+	protein_coding	-1.77288	0.292624	0.0176488	0.54943	1.26804	3.04092	6.28078	8.30336	1.15503	1.69144
ENST00000575991.1_1	RABEP1	RABEP1-004	chr17:5185560-5212097	+	protein_coding	-1.76906	0.2934	0.00694912	0.417062	0.922304	2.69136	4.92657	6.03979	1.00457	0.791683
ENST00000470161.2	PCGF3	PCGF3-004	chr4:699573-760396	+	protein_coding	-1.76054	0.295138	0.0040169	0.355281	0.000256033	1.76079	2.13589	2.66221	0	0.000355
ENST00000534941.2_1	C3orf33	C3orf33-201	chr3:155480407-155524061	-	protein_coding	-1.755	0.296274	0.0273749	0.61539	0.0372424	1.79224	3.24871	1.82343	0.048982	0.003816
ENST00000380385.6_1	SCARA5	SCARA5-003	chr8:27727753-27850181	-	protein_coding	-1.7528	0.296725	0.00274346	0.316127	0	1.7528	2.59203	2.16193	0	0
ENST00000264750.10_1	MAEA	MAEA-003	chr4:1283679-1333924	+	protein_coding	-1.75066	0.297167	0.039583	0.683864	0.02794	1.7786	3.39711	1.67703	0	0.039493
ENST00000309042.11_1	REST	REST-001	chr4:57774075-57802010	+	protein_coding	-1.74941	0.297424	0.0169103	0.544889	1.7323	3.48171	10.8845	9.50069	2.84964	1.86768
ENST00000545538.5_1	CAMKK2	CAMKK2-012	chr12:121675573-121698345	-	protein_coding	-1.74887	0.297536	0.00484163	0.373226	0.106197	1.85506	2.46953	2.77215	0.158609	0
ENST00000555528.5_1	AKT1	AKT1-006	chr14:105235708-105260037	-	protein_coding	-1.73931	0.299513	0.0439493	0.692636	1.22188	2.96119	8.9295	5.10781	1.56886	1.11789
ENST00000282223.11_1	SPOCK1	SPOCK1-201	chr5:136310989-136602744	-	protein_coding	-1.7342	0.300576	0.014317	0.518204	0.857852	2.59205	4.34268	5.80473	0.964656	0.671829
ENST00000557471.5_1	PAPOLA	PAPOLA-004	chr14:96968778-96998585	+	protein_coding	-1.71148	0.305347	0.0144905	0.518967	1.08386	2.79533	5.42552	6.49981	1.39459	0.876357
ENST00000564494.1_2	TMEM62	TMEM62-002	chr15:43426480-43477187	+	protein_coding	-1.69165	0.309574	0.0425439	0.687195	0	1.69165	3.14731	1.51597	0	0
ENST00000378905.6_1	NUP107	NUP107-201	chr12:69080731-69136472	+	protein_coding	-1.68541	0.310914	0.042259	0.686739	0.034871	1.72028	1.57411	3.21782	0.049529	0
ENST00000262850.7_2	RRAGB	RRAGB-001	chrX:55744318-55784781	+	protein_coding	-1.68465	0.311078	0.0104384	0.473211	0.217882	1.90254	2.75181	2.72563	0.311564	0.031309
ENST00000622785.4_1	MND1	MND1-201	chr4:154265801-154336247	+	protein_coding	-1.66911	0.314446	0.0187672	0.55629	0.215655	1.88477	2.48077	2.91804	0	0.348458
ENST00000396954.7_1	MOCS2	MOCS2-001	chr5:52393892-52405589	-	protein_coding	-1.66073	0.31628	0.0132754	0.508035	0.625534	2.28626	3.93525	3.82122	0.350033	0.763051
ENST00000261441.9_1	RSBN1	RSBN1-001	chr1:114304454-114355098	-	protein_coding	-1.65793	0.316893	0.0447486	0.696145	0.362097	2.02003	3.13679	2.97663	0.651748	0.000139
ENST00000307767.12_1	TVP23B	TVP23B-001	chr17:18684308-18710027	+	protein_coding	-1.64795	0.319093	0.0128707	0.503645	1.60741	3.25536	7.80428	9.35683	2.37631	1.74988
ENST00000568988.5_1	CAPN15	CAPN15-006	chr16:577823-598209	+	protein_coding	-1.64757	0.319176	0.0202039	0.566213	0.230795	1.87837	2.8256	2.53339	0.377059	0
ENST00000287647.7_1	FANCD2	FANCD2-001	chr3:10068098-10141344	+	protein_coding	-1.6432	0.320146	0.0434547	0.69061	0.633768	2.27697	4.78371	3.06129	0.839803	0.308565
ENST00000620225.4_1	PCGF2	PCGF2-201	chr17:36890150-36904558	-	protein_coding	-1.64029	0.320793	0.0382575	0.674778	0.00627933	1.64657	1.49016	2.93645	0.008743	0
ENST00000517887.5_1	PTK2	PTK2-008	chr8:141668501-141931318	-	protein_coding	-1.63597	0.321754	0.00192326	0.276599	0.0273632	1.66333	2.01364	2.32917	0.020383	0.017914
ENST00000370452.7_1	SMAP1	SMAP1-003	chr6:71377479-71570869	+	protein_coding	-1.62697	0.323768	0.0104909	0.473211	0.0603394	1.68731	1.87817	2.60367	0.011534	0.074849
ENST00000447873.5_1	SGCE	SGCE-005	chr7:94214569-94285478	-	protein_coding	-1.62178	0.324934	6.70327e-05	0.0796147	0	1.62178	2.04935	2.106	0	0
ENST00000369997.7_2	RENBP	RENBP-004	chrX:153200736-153210139	-	protein_coding	-1.61558	0.326334	1.55562e-06	0.0215615	0	1.61558	2.06007	2.06863	0	0
ENST00000396334.7_1	MYD88	MYD88-001	chr3:38179969-38184513	+	protein_coding	-1.61185	0.327178	0.00305776	0.328334	0.715169	2.32702	4.23611	3.80837	0.569547	0.717119
ENST00000452796.6_1	DCAKD	DCAKD-004	chr17:43100708-43112509	-	protein_coding	-1.60746	0.328176	0.0214159	0.575916	0.241941	1.8494	2.50973	2.69977	0.392803	0.004091
ENST00000585746.1_1	TBCB	TBCB-006	chr19:36606740-36616847	+	protein_coding	-1.59383	0.331291	0.00280909	0.31728	0	1.59383	2.20091	1.84647	0	0
ENST00000621094.4_1	FAM189B	FAM189B-201	chr1:155217187-155225274	-	protein_coding	-1.57337	0.336022	0.0252424	0.603553	0	1.57337	2.55093	1.49415	0	0
ENST00000490272.1_1	ZNF480	ZNF480-002	chr19:52800432-52826933	+	protein_coding	-1.57195	0.336352	0.000838948	0.199133	0	1.57195	2.06846	1.88065	0	0
ENST00000310053.9_1	HLTF	HLTF-003	chr3:148747914-148804317	-	protein_coding	-1.57067	0.336652	0.012101	0.493363	2.62097	4.19164	18.7958	15.8674	5.73474	4.61905
ENST00000551931.5_1	LETMD1	LETMD1-037	chr12:51449692-51453485	+	protein_coding	-1.56554	0.337852	0.0144435	0.518869	0	1.56554	2.37702	1.59426	0	0
ENST00000394553.5_2	PDE8A	PDE8A-201	chr15:85525205-85682367	+	protein_coding	-1.56014	0.339119	0.0199927	0.566205	0.584897	2.14503	3.21513	3.64117	0.294119	0.738477
ENST00000268896.9_1	PCTP	PCTP-001	chr17:53828340-53854735	+	protein_coding	-1.55887	0.339418	0.0332491	0.649127	0.339511	1.89838	3.22172	2.2919	0.483817	0.07901
ENST00000361704.6_1	BRE	BRE-005	chr2:28113660-28561768	+	protein_coding	-1.5545	0.340447	0.0200651	0.566205	1.04805	2.60255	5.74244	4.47108	1.31848	0.844104
ENST00000343420.6_1	CD55	CD55-008	chr1:207495136-207510133	+	protein_coding	-1.54657	0.342323	0.0182846	0.554317	0.874955	2.42152	5.09615	3.70811	0.709792	0.967125
ENST00000508423.1_1	KIAA0232	KIAA0232-004	chr4:6784369-6826411	+	protein_coding	-1.54595	0.342471	0.00556457	0.381854	0.126032	1.67198	1.94156	2.45186	0.098675	0.083951
ENST00000531612.5_1	NASP	NASP-020	chr1:46078841-46083885	+	protein_coding	-1.53809	0.34434	0.00315421	0.329635	0	1.53809	1.73493	2.08374	0	0
ENST00000196482.3_1	ZNF324	ZNF324-002	chr19:58978463-58984765	+	protein_coding	-1.52622	0.347186	0.0347621	0.657657	0.465286	1.9915	2.38284	3.67438	0.559744	0.222016
ENST00000626016.2_1	BANP	BANP-027	chr16:87985085-88110812	+	protein_coding	-1.52461	0.347574	0.0111051	0.477843	0	1.52461	1.57147	2.21903	0	0
ENST00000428826.6_1	EZH1	EZH1-004	chr17:40852293-40897048	-	protein_coding	-1.52347	0.347847	0.00976241	0.464677	1.1705	2.69397	5.3951	5.54763	1.02766	1.4987
ENST00000274150.4_1	NKD2	NKD2-002	chr5:1009077-1038797	+	protein_coding	-1.5216	0.348298	0.00118862	0.228164	0.0806456	1.60225	2.10002	1.97362	0.026386	0.089539
ENST00000513063.5_1	MXD3	MXD3-009	chr5:176734436-176739758	-	protein_coding	-1.51772	0.349237	0.000265741	0.139156	0.043892	1.56162	1.90219	2.00234	0.033522	0.028267
ENST00000517392.5_2	CEP57L1	CEP57L1-001	chr6:109416356-109485135	+	protein_coding	-1.51123	0.350812	0.0200542	0.566205	0.55714	2.06837	3.8601	2.61941	0.426333	0.517787
ENST00000449058.6_1	TOM1	TOM1-001	chr22:35695797-35743987	+	protein_coding	-1.51015	0.351075	0.0262769	0.608316	1.10416	2.61431	5.87939	4.45029	1.44354	0.891247
ENST00000407351.5_2	THADA	THADA-009	chr2:43457990-43797654	-	protein_coding	-1.50816	0.35156	0.013708	0.511661	0.0173334	1.52549	2.25764	1.5441	0.008347	0.015841
ENST00000522793.5_1	TTC1	TTC1-002	chr5:159436120-159492518	+	protein_coding	-1.50616	0.352047	0.0094403	0.460489	2.41788	3.92404	14.9621	13.4351	3.88914	4.84088
ENST00000313132.8_1	VDAC2	VDAC2-002	chr10:76970606-76991035	+	protein_coding	-1.50598	0.35209	0.00119012	0.228164	0	1.50598	1.94442	1.73964	0	0
ENST00000514747.5_1	FAM193B	FAM193B-003	chr5:176946789-176981508	-	protein_coding	-1.5049	0.352356	0.0170945	0.544889	0.497098	2.00199	3.53728	2.5361	0.329734	0.498021
ENST00000619269.4_1	KANK1	KANK1-201	chr9:504695-746106	+	protein_coding	-1.5033	0.352745	0.0170543	0.544889	0.508548	2.01185	2.58631	3.53531	0.323433	0.529235
ENST00000508871.5_1	NEDD4	NEDD4-004	chr15:56119120-56207852	-	protein_coding	-1.50244	0.352957	0.0178066	0.549545	0	1.50244	2.26176	1.46097	0	0
ENST00000215631.8_1	GADD45B	GADD45B-001	chr19:2476125-2478257	+	protein_coding	-1.50202	0.353059	0.0337869	0.652099	1.25217	2.75419	7.06237	4.6458	1.58721	1.19307
ENST00000380494.9_1	COL4A3BP	COL4A3BP-001	chr5:74666928-74807963	-	protein_coding	-1.49328	0.355205	0.0159509	0.534421	0.785821	2.2791	3.57473	4.14978	0.531674	0.940641
ENST00000397666.6_1	C16orf13	C16orf13-001	chr16:684430-686302	-	protein_coding	-1.45463	0.364849	0.00605628	0.397764	1.19021	2.64484	5.34117	5.16853	1.466	1.11147
ENST00000440705.6_1	VRK2	VRK2-008	chr2:58273850-58386919	+	protein_coding	-1.4488	0.366325	0.00814896	0.437146	0	1.4488	1.99052	1.49184	0	0
ENST00000435556.7_1	PANK4	PANK4-008	chr1:2439976-2458035	-	protein_coding	-1.43737	0.36924	0.00418929	0.358742	0	1.43737	1.53862	1.88925	0	0
ENST00000376138.7_2	ABI1	ABI1-001	chr10:27035522-27149959	-	protein_coding	-1.43639	0.369492	0.0148325	0.524487	0.0191998	1.45559	2.09824	1.42792	0.026974	0
ENST00000344420.9_1	SLC35F6	SLC35F6-001	chr2:26987156-27004099	+	protein_coding	-1.43637	0.369496	0.0169345	0.544889	1.78494	3.22131	7.47401	9.26434	2.15053	2.76926
ENST00000301042.7_1	ZNF641	ZNF641-201	chr12:48733791-48744674	-	protein_coding	-1.43147	0.370753	0.000537461	0.171891	0	1.43147	1.63585	1.76	0	0
ENST00000518672.5_1	FUT10	FUT10-005	chr8:33228579-33319245	-	protein_coding	-1.43052	0.370998	0.00601595	0.397636	0	1.43052	1.49503	1.91193	0	0
ENST00000376943.7_1	ZNF182	ZNF182-001	chrX:47834250-47863354	-	protein_coding	-1.4249	0.372445	0.0452562	0.698148	1.15068	2.57559	4.5938	5.35259	0.803143	1.7337
ENST00000541752.1_1	INPPL1	INPPL1-013	chr11:71948250-71949571	+	protein_coding	-1.42441	0.372573	0.0109201	0.476125	1.98886	3.41327	10.7307	8.67536	2.81623	3.12838
ENST00000582773.5_1	TMEM104	TMEM104-003	chr17:72772639-72835890	+	protein_coding	-1.41737	0.374395	0.00875416	0.450751	0	1.41737	1.43492	1.92991	0	0
ENST00000457734.6_1	PLS1	PLS1-001	chr3:142315229-142432506	+	protein_coding	-1.41329	0.375454	0.000459069	0.163324	1.895	3.30829	9.10231	8.71329	2.69165	2.74698
ENST00000228284.7_1	SART3	SART3-001	chr12:108916357-108955165	-	protein_coding	-1.41083	0.376095	0.0213741	0.575826	2.22759	3.63842	12.5851	10.4153	3.16898	4.26157
ENST00000434438.6_1	HIP1	HIP1-002	chr7:75163409-75368259	-	protein_coding	-1.41009	0.376289	0.0020653	0.282248	0	1.41009	1.77843	1.5419	0	0
ENST00000368340.9_1	YY1AP1	YY1AP1-024	chr1:155629237-155658364	-	protein_coding	-1.40631	0.377274	0.00898679	0.456384	0.0739078	1.48022	2.05941	1.54416	0.039618	0.065671
ENST00000417641.6_1	VRK2	VRK2-004	chr2:58134786-58387006	+	protein_coding	-1.40469	0.377698	0.0487968	0.705158	0.331641	1.73634	2.42178	2.24434	0.57086	0.008162
ENST00000342112.9_1	TBC1D2	TBC1D2-003	chr9:100961311-101017872	-	protein_coding	-1.39908	0.37917	0.00633874	0.404383	1.99354	3.39262	8.87308	10.1715	3.17346	2.79957
ENST00000474889.5_1	PTPRG	PTPRG-001	chr3:61547585-62283288	+	protein_coding	-1.39504	0.380233	0.0347853	0.657657	0.4667	1.86174	2.5736	2.69636	0.661857	0.149179
ENST00000376016.7_1	YME1L1	YME1L1-004	chr10:27399383-27443321	-	protein_coding	-1.39427	0.380437	0.00912391	0.458369	3.49767	4.89194	30.2967	27.1673	11.1945	9.46273
ENST00000425947.1_1	SEPHS1	SEPHS1-004	chr10:13375901-13382790	-	protein_coding	-1.39066	0.381391	0.00243322	0.300336	0.053694	1.44435	1.64168	1.80353	0.077276	0
ENST00000221957.8_1	PLIN3	PLIN3-001	chr19:4838353-4867780	-	protein_coding	-1.3875	0.382225	0.0337296	0.652099	1.22278	2.61028	6.27858	4.12273	1.44091	1.2317
ENST00000226319.10_1	JADE1	JADE1-201	chr4:129730778-129796379	+	protein_coding	-1.38104	0.383942	0.00214232	0.286758	0.187685	1.56873	2.03482	1.89958	0.096382	0.183139
ENST00000409760.1_1	VAMP8	VAMP8-003	chr2:85804716-85809154	+	protein_coding	-1.37997	0.384227	0.0193738	0.561189	0.431475	1.81144	2.72652	2.30593	0.194777	0.522253
ENST00000272163.8_1	LBR	LBR-001	chr1:225589204-225615737	-	protein_coding	-1.37427	0.385748	0.0010909	0.221305	3.60623	4.9805	29.7399	31.4233	11.384	10.9758
ENST00000360807.8_1	RRBP1	RRBP1-001	chr20:17594323-17662940	-	protein_coding	-1.37371	0.385898	0.0473297	0.704134	0	1.37371	2.21245	1.09034	0	0
ENST00000438710.5_1	PHOSPHO2	PHOSPHO2-002	chr2:170550981-170557888	+	protein_coding	-1.36917	0.387115	0.0196681	0.563927	0.265462	1.63463	1.985	2.22998	0.367817	0.056322
ENST00000367063.6_1	CD55	CD55-003	chr1:207494877-207514111	+	protein_coding	-1.36297	0.388781	0.0327936	0.646243	5.08007	6.44304	95.6231	77.3453	37.9345	28.388
ENST00000251143.9_1	C16orf62	C16orf62-201	chr16:19566737-19712485	+	protein_coding	-1.3598	0.389636	0.0405274	0.685712	0.58541	1.94521	2.97296	2.73266	0.236802	0.820336
ENST00000380243.8_2	CCDC85C	CCDC85C-001	chr14:99966517-100070363	-	protein_coding	-1.3523	0.391668	0.00317029	0.330138	1.12085	2.47315	4.62198	4.48397	1.06575	1.28951
ENST00000428430.1_1	ABLIM1	ABLIM1-011	chr10:116211404-116286677	-	protein_coding	-1.3519	0.391776	0.0400707	0.685615	1.8259	3.1778	6.74292	9.57594	2.97543	2.16167
ENST00000508491.1_1	UTP15	UTP15-003	chr5:72861598-72876024	+	protein_coding	-1.34976	0.392359	0.00906804	0.457917	0	1.34976	1.78788	1.33002	0	0
ENST00000590282.5_1	NFIC	NFIC-005	chr19:3366581-3462898	+	protein_coding	-1.3439	0.393954	0.0213132	0.574771	0.145207	1.48911	2.21553	1.45064	0.134571	0.077932
ENST00000614890.4_1	C16orf13	C16orf13-201	chr16:684427-686366	-	protein_coding	-1.34099	0.39475	0.00952907	0.46117	1.4816	2.82259	6.2167	5.93474	2.05311	1.5543
ENST00000241704.7_1	COPA	COPA-002	chr1:160259063-160313190	-	protein_coding	-1.33508	0.396371	0.0291994	0.626827	4.96849	6.30357	76.9447	79.0458	25.6489	35.7832
ENST00000288050.8_1	PDPR	PDPR-001	chr16:70147529-70196440	+	protein_coding	-1.33444	0.396547	0.0329072	0.647002	1.28132	2.61575	6.27364	4.16522	1.474	1.38798
ENST00000566454.5_1	SLC7A6	SLC7A6-003	chr16:68298463-68335722	+	protein_coding	-1.32883	0.39809	0.0111055	0.477843	1.83979	3.16862	7.43767	8.58249	2.32295	2.85603
ENST00000442173.5_1	DOCK9	DOCK9-201	chr13:99445741-99630338	-	protein_coding	-1.31112	0.403007	0.015759	0.533188	0.231737	1.54286	1.83849	1.99093	0.049354	0.314007
ENST00000553374.5_2	AHSA1	AHSA1-011	chr14:77926043-77934662	+	protein_coding	-1.30813	0.403843	0.00490423	0.373226	0.844456	2.15259	3.49036	3.40259	0.686016	0.912281
ENST00000343381.10_1	ZNF669	ZNF669-001	chr1:247263293-247267674	-	protein_coding	-1.30284	0.405326	0.0358078	0.664945	0.0418771	1.34472	2.02593	1.13179	0.015773	0.043316
ENST00000273783.7_1	EIF2B5	EIF2B5-001	chr3:183853052-183863098	+	protein_coding	-1.28381	0.41071	0.0477962	0.704134	0.370064	1.65387	1.78793	2.55179	0.518952	0.099655
ENST00000529364.1_1	TCIRG1	TCIRG1-014	chr11:67810835-67815265	+	protein_coding	-1.27967	0.41189	0.0124355	0.501766	0	1.27967	1.68276	1.19713	0	0
ENST00000396368.7_1	KIAA0430	KIAA0430-001	chr16:15688243-15737023	-	protein_coding	-1.27885	0.412123	0.0180851	0.553548	0.636599	1.91545	2.9169	2.63307	0.385976	0.743874
ENST00000295211.5_2	SERPINB8	SERPINB8-003	chr18:61647042-61654630	+	protein_coding	-1.27059	0.414491	1.88021e-05	0.0516101	0	1.27059	1.4034	1.42183	0	0
ENST00000379598.9_1	CDC25B	CDC25B-202	chr20:3767419-3786768	+	protein_coding	-1.26253	0.416811	0.0048215	0.373226	0	1.26253	1.55004	1.25722	0	0
ENST00000382293.7_1	KANK1	KANK1-005	chr9:706889-746103	+	protein_coding	-1.26007	0.417523	0.00305205	0.328323	0.950139	2.21021	3.85359	3.41182	0.916886	0.947352
ENST00000393238.7_1	TMCC1	TMCC1-001	chr3:129366635-129599309	-	protein_coding	-1.24261	0.422606	0.00620714	0.401226	1.13973	2.38234	4.53347	3.91264	1.27796	1.13127
ENST00000559228.5_1	FAM63B	FAM63B-001	chr15:59063513-59154099	+	protein_coding	-1.2358	0.424607	0.0063122	0.403128	0.278406	1.51421	1.99464	1.72457	0.274303	0.154368
ENST00000591555.1	TBC1D3C	TBC1D3C-006	chr17:34587321-34590403	-	protein_coding	-1.22619	0.427444	0.00694264	0.417062	0	1.22619	1.51211	1.17873	0	0
ENST00000378373.5_1	ARHGEF16	ARHGEF16-002	chr1:3382569-3397677	+	protein_coding	-1.22446	0.427957	0.000403255	0.155521	1.16464	2.3891	4.3276	4.15049	1.23681	1.24674
ENST00000355260.7_1	NUP98	NUP98-013	chr11:3697029-3818688	-	protein_coding	-1.22431	0.428003	0.0188323	0.556554	3.75101	4.97532	29.0147	31.9689	14.0054	11.0805
ENST00000512834.5_1	PRIMPOL	PRIMPOL-002	chr4:185570879-185616106	+	protein_coding	-1.22139	0.42887	0.00163656	0.263594	0	1.22139	1.41305	1.25311	0	0
ENST00000333244.5_1	AHNAK2	AHNAK2-001	chr14:105403654-105444694	-	protein_coding	-1.22111	0.428954	0.0016513	0.263604	2.74134	3.96245	15.1174	14.0777	5.74481	5.62953
ENST00000563634.1_1	RP11-343C2.9	RP11-343C2.9-001	chr16:69368994-69390209	-	protein_coding	-1.21821	0.429815	0.000917271	0.206878	0.0342618	1.25247	1.40532	1.35989	0	0.048643
ENST00000255688.7_1	RARRES3	RARRES3-001	chr11:63304293-63313934	+	protein_coding	-1.21532	0.430678	0.0225827	0.584738	2.564	3.77931	11.3782	14.2306	5.38284	4.47855
ENST00000426793.1_1	CACYBP	CACYBP-003	chr1:174968571-174973886	+	protein_coding	-1.21498	0.43078	0.0183477	0.554317	0.0276548	1.24263	1.1112	1.65222	0.039082	0
ENST00000431474.5_1	PARP3	PARP3-201	chr3:51976361-51982883	+	protein_coding	-1.21307	0.431349	0.00556079	0.381854	0.756284	1.96936	2.69092	3.15466	0.653193	0.725857
ENST00000538502.5_1	SORT1	SORT1-201	chr1:109852190-109935979	-	protein_coding	-1.20959	0.432393	0.0162952	0.536839	1.04153	2.25111	4.05505	3.48312	0.880858	1.25272
ENST00000320246.9_1	NEK6	NEK6-002	chr9:127020249-127115586	+	protein_coding	-1.20936	0.43246	0.00250617	0.304206	1.93107	3.14043	8.19649	7.45486	2.81542	2.81135
ENST00000446390.6_1	RAB29	RAB29-008	chr1:205738846-205744361	-	protein_coding	-1.2042	0.43401	0.000771214	0.19369	0	1.2042	1.25127	1.35816	0	0
ENST00000215375.6_1	ATP5D	ATP5D-001	chr19:1241749-1244825	+	protein_coding	-1.20351	0.434218	0.0142235	0.518204	1.55873	2.76224	5.63118	5.9413	1.6711	2.24905
ENST00000392622.3_1	S100A13	S100A13-201	chr1:153591280-153599524	-	protein_coding	-1.20254	0.434508	0.0176021	0.54943	1.19014	2.39269	3.69545	4.87304	1.29646	1.26713
ENST00000527934.1_1	SORL1	SORL1-006	chr11:121461128-121500393	+	protein_coding	-1.20092	0.434997	0.0403204	0.685712	0	1.20092	0.934809	1.73142	0	0
ENST00000622479.4_1	ZNF322	ZNF322-203	chr6:26634621-26659980	-	protein_coding	-1.19487	0.436825	0.000410039	0.156102	0.0141191	1.20899	1.28047	1.34347	0.019766	0
ENST00000335154.9_1	FMNL3	FMNL3-002	chr12:50030282-50101197	-	protein_coding	-1.19231	0.437602	0.0386282	0.678866	0.0158578	1.20817	1.73025	0.95518	0	0.022227
ENST00000579324.5_1	NUP85	NUP85-002	chr17:73201802-73231852	+	protein_coding	-1.18179	0.440805	8.33416e-05	0.0888391	0	1.18179	1.25167	1.2856	0	0
ENST00000424185.6_2	NAXD	NAXD-201	chr13:111267807-111292340	+	protein_coding	-1.18003	0.441343	0.0397139	0.684003	0.305622	1.48565	2.03125	1.5872	0.065695	0.433409
ENST00000396965.5_1	ZNF182	ZNF182-002	chrX:47834251-47863377	-	protein_coding	-1.1762	0.442516	0.0249726	0.601519	1.39059	2.56678	4.69878	5.15993	1.31282	1.97217
ENST00000341193.9_2	HAP1	HAP1-002	chr17:39878892-39890896	-	protein_coding	-1.17412	0.443153	0.00797634	0.4338	0	1.17412	1.42774	1.09744	0	0
ENST00000529151.5_1	SERGEF	SERGEF-015	chr11:17809702-18022351	-	protein_coding	-1.16955	0.44456	0.00635102	0.404726	0	1.16955	1.10803	1.40028	0	0
ENST00000298596.10_1	STOX1	STOX1-002	chr10:70587298-70652816	+	protein_coding	-1.16878	0.444796	0.0250315	0.601949	0.863691	2.03247	2.59007	3.66196	0.816926	0.822453
ENST00000397377.5_1	C14orf93	C14orf93-005	chr14:23456354-23479331	-	protein_coding	-1.16497	0.445974	0.0148271	0.524487	0	1.16497	1.03005	1.4767	0	0
ENST00000333137.11_2	SMTN	SMTN-002	chr22:31477305-31500610	+	protein_coding	-1.16424	0.4462	0.0234598	0.591088	0.914657	2.07889	2.80001	3.69715	1.01744	0.761485
ENST00000414655.2	ANXA8L1	ANXA8L1-201	chr10:47158532-47173994	-	protein_coding	-1.15929	0.447732	0.006514	0.409767	0	1.15929	1.38389	1.09256	0	0
ENST00000394319.8_1	LHX6	LHX6-001	chr9:124964858-124991124	-	protein_coding	-1.15768	0.448234	0.00125056	0.231287	0.0320869	1.18976	1.32181	1.24121	0.045486	0
ENST00000621418.4_1	MAGI1	MAGI1-202	chr3:65339906-65607765	-	protein_coding	-1.15715	0.448398	0.011631	0.486885	0.0963622	1.25351	1.52193	1.25401	0	0.14292
ENST00000382888.3_1	WHSC1	WHSC1-005	chr4:1953832-1980642	+	protein_coding	-1.15207	0.449978	0.0145839	0.520717	1.4882	2.64028	5.2165	5.25258	1.54487	2.09259
ENST00000316082.4_1	NKIRAS2	NKIRAS2-008	chr17:40172141-40175958	+	protein_coding	-1.15106	0.450293	0.00621772	0.401467	0.0534419	1.20451	1.4547	1.16365	0.034003	0.041486
ENST00000323944.9_1	STXBP6	STXBP6-006	chr14:25278868-25519503	-	protein_coding	-1.14778	0.451318	0.00639162	0.405923	0	1.14778	1.36197	1.07855	0	0
ENST00000429348.6_1	ZNF619	ZNF619-201	chr3:40518604-40531727	+	protein_coding	-1.14775	0.451327	0.00372808	0.346936	0.0569216	1.20468	1.23994	1.37165	0.082107	0
ENST00000493900.5_1	NAA50	NAA50-008	chr3:113440503-113465147	-	protein_coding	-1.14692	0.451588	0.0222781	0.582799	2.31656	3.46348	10.4615	9.61652	4.58545	3.44272
ENST00000219476.7_1	TSC2	TSC2-001	chr16:2097466-2138713	+	protein_coding	-1.14242	0.453	0.0144066	0.518204	0.844216	1.98663	2.83958	3.09062	0.639591	0.965771
ENST00000614034.4_1	ZNF2	ZNF2-001	chr2:95831183-95848715	+	protein_coding	-1.13451	0.45549	0.00535053	0.380172	0.634201	1.76871	2.28679	2.53262	0.483621	0.623693
ENST00000392556.8_2	TRAF3IP2	TRAF3IP2-201	chr6:111880145-111922417	-	protein_coding	-1.12671	0.457958	0.0196353	0.563473	0.00269137	1.1294	0.95772	1.44466	0.003738	0
ENST00000453089.2_1	ZC3H12C	ZC3H12C-004	chr11:110006579-110042564	+	protein_coding	-1.12591	0.458213	0.0337583	0.652099	1.28616	2.41206	4.24365	4.40225	1.10667	1.82323
ENST00000366777.3_1	ADCK3	ADCK3-001	chr1:227127989-227175245	+	protein_coding	-1.12191	0.459484	0.00335096	0.333551	2.0994	3.22131	8.36201	8.29077	3.4824	3.09687
ENST00000544855.5_1	NDUFC1	NDUFC1-203	chr4:140211071-140222364	-	protein_coding	-1.12064	0.459891	0.00161143	0.263571	0.0106432	1.13128	1.12508	1.258	0.014864	0
ENST00000548824.5_1	RACGAP1	RACGAP1-026	chr12:50396055-50419217	-	protein_coding	-1.11969	0.460192	0.0138471	0.51363	0.816434	1.93613	2.56644	3.10609	0.659134	0.869222
ENST00000411926.1_1	RPS27L	RPS27L-004	chr15:63446058-63450220	-	protein_coding	-1.11968	0.460196	0.0277191	0.617712	0.103085	1.22276	1.60782	1.08882	0.153621	0
ENST00000342981.8_1	EIF4G1	EIF4G1-001	chr3:184032954-184053146	+	protein_coding	-1.11817	0.460679	0.022133	0.582799	1.34653	2.4647	5.19555	3.9183	1.59598	1.49109
ENST00000354488.7_1	DDRGK1	DDRGK1-001	chr20:3170996-3185331	-	protein_coding	-1.10581	0.464642	0.0243336	0.598462	2.56708	3.67289	10.82	12.7621	5.51755	4.38832
ENST00000629610.2_1	CIZ1	CIZ1-027	chr9:130928348-130953851	-	protein_coding	-1.10453	0.465054	0.0306849	0.635238	0.00822541	1.11276	0.885205	1.48078	0.008295	0.003147
ENST00000215838.7_1	TCN2	TCN2-001	chr22:31002825-31023265	+	protein_coding	-1.10092	0.466218	0.00131923	0.238359	0.663438	1.76436	2.3043	2.49279	0.583003	0.584702
ENST00000368936.5_1	PRUNE1	PRUNE1-003	chr1:150980959-151008189	+	protein_coding	-1.09742	0.467353	0.0310585	0.635839	1.18139	2.2788	3.66295	4.05028	0.988789	1.58629
ENST00000392128.6_2	SMARCAL1	SMARCAL1-002	chr2:217279836-217347740	+	protein_coding	-1.09222	0.46904	0.00114931	0.228164	0	1.09222	1.07795	1.18749	0	0
ENST00000355264.8_1	AP3M1	AP3M1-001	chr10:75880013-75910821	-	protein_coding	-1.09133	0.46933	0.00226614	0.292508	4.08122	5.17255	35.231	34.9007	15.3317	16.5432
ENST00000340139.9_1	INTS12	INTS12-001	chr4:106603784-106629838	-	protein_coding	-1.08501	0.471389	0.0380478	0.673868	1.00269	2.0877	2.66007	3.93664	1.04589	0.962439
ENST00000409175.5_1	MARCH7	MARCH7-002	chr2:160569000-160623880	+	protein_coding	-1.08401	0.471715	0.00204835	0.282002	0.00850912	1.09252	1.06212	1.20521	0.011866	0
ENST00000374202.6_1	IL2RG	IL2RG-004	chrX:70327254-70331481	-	protein_coding	-1.08323	0.471971	0.0174291	0.548015	0.113194	1.19642	1.50002	1.10075	0.028671	0.137295
ENST00000436437.1_2	DDAH2	DDAH2-008	chr6:31695383-31697278	-	protein_coding	-1.07954	0.47318	0.0465122	0.704134	0	1.07954	0.787838	1.49815	0	0
ENST00000374867.6_1	NRP1	NRP1-202	chr10:33466422-33623833	-	protein_coding	-1.07397	0.475009	0.0408911	0.685974	0.994091	2.06806	3.0548	3.33639	0.711523	1.31803
ENST00000395124.5_1	SLC43A3	SLC43A3-003	chr11:57174429-57194594	-	protein_coding	-1.07151	0.475821	0.0333717	0.649484	4.74264	5.81415	63.6471	47.9689	26.0209	25.5251
ENST00000397282.2_1	ACTR3B	ACTR3B-002	chr7:152456873-152552034	+	protein_coding	-1.06752	0.477138	0.0277051	0.617712	0.930188	1.99771	3.51927	2.52917	0.950158	0.861911
ENST00000458035.1_1	ZNF845	ZNF845-201	chr19:53837002-53858122	+	protein_coding	-1.06363	0.478426	0.0144026	0.518204	0.720397	1.78403	2.27794	2.61819	0.529221	0.775219
ENST00000245157.9_1	BBS2	BBS2-001	chr16:56518297-56554195	-	protein_coding	-1.06268	0.478741	0.0291565	0.626707	1.6879	2.75058	6.41256	5.11009	2.50728	1.95969
ENST00000407877.7_1	LPAR2	LPAR2-002	chr19:19734478-19739048	-	protein_coding	-1.05389	0.481668	0.00553171	0.381854	1.84772	2.90161	6.89153	6.07588	2.59581	2.60279
ENST00000470646.1_2	RPL23	RPL23-005	chr17:37006675-37009677	-	protein_coding	-1.05363	0.481754	0.0247125	0.600606	0	1.05363	1.33336	0.846578	0	0
ENST00000521578.5_1	PTP4A3	PTP4A3-001	chr8:142402093-142441394	+	protein_coding	-1.04836	0.483517	0.0227157	0.584738	0.0279046	1.07626	1.35313	0.889425	0.039442	0
ENST00000314523.7_1	SUMO2	SUMO2-002	chr17:73163963-73179051	-	protein_coding	-1.04771	0.483737	0.021269	0.57437	3.54427	4.59198	21.0109	25.4245	11.3491	10.0212
ENST00000539593.1_1	ISCU	ISCU-007	chr12:108956386-108961684	+	protein_coding	-1.04686	0.484019	0.0127855	0.503645	0.176288	1.22315	1.49375	1.18554	0.074731	0.188054
ENST00000374796.6_1	NCOA6	NCOA6-001	chr20:33302578-33409442	-	protein_coding	-1.04413	0.484939	0.047629	0.704134	0.0278004	1.07193	1.47623	0.78473	0.012955	0.026
ENST00000343137.8_1	PRDM2	PRDM2-004	chr1:14075910-14114152	+	protein_coding	-1.0432	0.485248	0.0263422	0.608507	0.451486	1.49469	1.95477	1.68763	0.5264	0.225049
ENST00000370234.4_1	MRPL43	MRPL43-001	chr10:102746037-102747240	-	protein_coding	-1.03491	0.488046	0.0243519	0.598462	1.5242	2.55911	5.57309	4.2841	1.97293	1.78276
ENST00000621421.4_1	SAP18	SAP18-201	chr13:21714653-21723223	+	protein_coding	-1.03471	0.488113	0.00379805	0.348745	0.563705	1.59842	1.89683	2.16534	0.47905	0.477071
ENST00000222644.9_1	MPP6	MPP6-001	chr7:24612965-24733812	+	protein_coding	-1.03389	0.488393	0.0343965	0.65553	1.31395	2.34784	3.63324	4.59313	1.74434	1.25237
ENST00000261745.8_1	NAA25	NAA25-001	chr12:112464493-112546826	-	protein_coding	-1.02885	0.490101	0.0379795	0.673868	2.27911	3.30796	8.98522	8.82273	4.59913	3.20765
ENST00000414626.2_1	LRRCC1	LRRCC1-006	chr8:86020897-86058311	+	protein_coding	-1.0241	0.491715	0.044742	0.696145	0.0132825	1.03739	1.39697	0.757548	0	0.018584
ENST00000596991.6_1	ADGRE2	ADGRE2-001	chr19:14846891-14887568	-	protein_coding	-1.02076	0.492858	0.0163056	0.536839	0	1.02076	1.22333	0.851627	0	0
ENST00000261530.11_1	GPATCH2L	GPATCH2L-003	chr14:76618279-76680686	+	protein_coding	-1.0198	0.493185	0.00557003	0.381854	0.88062	1.90042	2.77146	2.69536	0.747895	0.939416
ENST00000542945.5_1	TMEM91	TMEM91-003	chr19:41882678-41889965	+	protein_coding	-1.01626	0.494397	0.0225472	0.584652	0.22406	1.24032	1.62665	1.12493	0.146514	0.189922
ENST00000523399.5_1	ZFAT	ZFAT-004	chr8:135490636-135725205	-	protein_coding	-1.01597	0.494495	0.00172633	0.268856	0	1.01597	1.08239	0.963878	0	0
ENST00000436730.7_2	RAB34	RAB34-003	chr17:27041643-27045179	-	protein_coding	-1.01474	0.494916	0.00483352	0.373226	0.130994	1.14574	1.29852	1.12987	0.129452	0.061692
ENST00000586866.5_1	ARHGAP45	ARHGAP45-007	chr19:1067497-1086627	+	protein_coding	-1.01441	0.49503	0.0203776	0.567712	0.210149	1.22456	1.54706	1.14397	0.095438	0.221615
ENST00000435644.6_1	RB1CC1	RB1CC1-002	chr8:53535019-53626983	-	protein_coding	-1.00589	0.497963	0.0220779	0.582792	3.17399	4.17988	15.3485	19.0939	8.22127	7.83371
ENST00000397761.6_1	PDLIM2	PDLIM2-002	chr8:22436663-22451778	+	protein_coding	-1.00253	0.499122	0.01924	0.560281	0	1.00253	1.20938	0.816839	0	0
ENST00000401672.7_2	PPP6R2	PPP6R2-007	chr22:50857871-50882819	+	protein_coding	-1.00102	0.499647	2.11272e-05	0.0516101	0.0036315	1.00465	1.00017	1.01276	0.00195	0.003091
ENST00000245539.10_1	MRPS7	MRPS7-001	chr17:73257755-73262454	+	protein_coding	-1.00001	0.499996	0.0107591	0.475682	3.33666	4.33667	17.8383	20.6717	9.29227	8.91647
ENST00000622051.1_1	TSC22D1	TSC22D1-203	chr13:45006279-45011390	-	protein_coding	-0.995013	0.501731	0.0465304	0.704134	1.01091	2.00592	2.44249	3.68611	1.01701	1.01335
ENST00000373856.7_1	NONO	NONO-003	chrX:70503440-70520119	+	protein_coding	-0.992763	0.502515	0.0101537	0.469101	2.31382	3.30658	8.98476	8.80443	3.63919	4.32862
ENST00000591740.5_1	GRN	GRN-011	chr17:42422670-42427651	+	protein_coding	-0.992734	0.502525	0.0293328	0.627487	1.44269e-06	0.992735	1.24483	0.764015	1e-06	1e-06
ENST00000372522.5_1	SVBP	SVBP-002	chr1:43272723-43282475	-	protein_coding	-0.992396	0.502642	0.00582197	0.390539	0.0372215	1.02962	0.937235	1.15134	0.020369	0.031935
ENST00000621783.4_1	CPNE3	CPNE3-003	chr8:87526666-87557036	+	protein_coding	-0.98369	0.505685	0.0230886	0.588027	0	0.98369	1.19741	0.779623	0	0
ENST00000622125.4_1	MSRB1	MSRB1-201	chr16:1988235-1993294	-	protein_coding	-0.982562	0.50608	0.00715108	0.418835	2.71965	3.70221	12.1972	11.8372	5.22695	5.96812
ENST00000400246.5_1	DEPDC5	DEPDC5-201	chr22:32150009-32303020	+	protein_coding	-0.974526	0.508907	0.0220088	0.582541	0	0.974526	1.17579	0.774624	0	0
ENST00000358807.7_1	MICAL1	MICAL1-001	chr6:109765265-109777190	-	protein_coding	-0.973659	0.509213	0.0306136	0.634996	0.377219	1.35088	1.86226	1.273	0.34703	0.252366
ENST00000558765.5_1	SPG21	SPG21-010	chr15:65266940-65282045	-	protein_coding	-0.97348	0.509276	0.0282303	0.621804	0.165295	1.13878	1.23988	1.16464	0	0.257528
ENST00000472509.5_1	TAF6	TAF6-016	chr7:99704701-99712181	-	protein_coding	-0.972231	0.509717	0.00751988	0.426792	0.840592	1.81282	2.69274	2.34256	0.847505	0.735805
ENST00000470411.2	PIGQ	PIGQ-009	chr16:620062-627217	+	protein_coding	-0.96968	0.510619	0.0261743	0.607957	0.60254	1.57222	1.66304	2.32042	0.500719	0.536265
ENST00000505830.5_2	SIL1	SIL1-011	chr5:138386639-138533993	-	protein_coding	-0.969394	0.510721	0.00533697	0.380172	0	0.969394	0.863856	1.05694	0	0
ENST00000242591.9_1	IFT81	IFT81-003	chr12:110562182-110656602	+	protein_coding	-0.962622	0.513124	0.0291044	0.625948	2.27213	3.23476	9.18658	7.69939	3.4343	4.26182
ENST00000356583.9_1	SPATA7	SPATA7-201	chr14:88852012-88904802	+	protein_coding	-0.95712	0.515084	0.0163728	0.53776	0	0.95712	0.781537	1.11567	0	0
ENST00000377083.5_1	KIF1B	KIF1B-004	chr1:10290822-10366815	+	protein_coding	-0.956025	0.515475	0.00123643	0.230614	0	0.956025	0.985735	0.895236	0	0
ENST00000450504.1_1	KIFC1	KIFC1-002	chr6:33359638-33371636	+	protein_coding	-0.949731	0.517729	0.019348	0.561189	0	0.949731	1.1196	0.760119	0	0
ENST00000519811.5_2	DENND3	DENND3-001	chr8:142138737-142205907	+	protein_coding	-0.947024	0.518701	0.0182191	0.554317	0.212098	1.15912	1.43465	1.04845	0.187398	0.130055
ENST00000537919.5_1	ACLY	ACLY-004	chr17:40023709-40075236	-	protein_coding	-0.946456	0.518905	0.0117696	0.48869	0	0.946456	1.07061	0.793603	0	0
ENST00000634871.1_1	R3HDM2	R3HDM2-015	chr12:57647559-57824591	-	protein_coding	-0.945826	0.519132	0.013648	0.511661	0.0351466	0.980972	0.834017	1.12423	0.04993	0
ENST00000379389.4_2	ISG15	ISG15-001	chr1:948803-949920	+	protein_coding	-0.941009	0.520868	0.0474854	0.704134	6.67632	7.61733	179.714	212.353	114.529	89.5434
ENST00000265175.5_1	SEC24B	SEC24B-001	chr4:110354971-110462052	+	protein_coding	-0.936525	0.52249	0.0351098	0.659749	1.75325	2.68977	5.71598	5.19861	2.7947	1.9949
ENST00000597415.5_2	PIH1D1	PIH1D1-007	chr19:49950681-49956754	-	protein_coding	-0.936084	0.52265	0.0378556	0.673868	0.210297	1.14638	1.4889	0.968713	0.093812	0.223683
ENST00000591808.5_1	ZNF532	ZNF532-005	chr18:56531856-56652074	+	protein_coding	-0.934485	0.523229	0.0114644	0.485008	1.37227	2.30675	3.70025	4.20813	1.71487	1.46853
ENST00000377773.9_1	TOMM5	TOMM5-002	chr9:37588410-37592594	-	protein_coding	-0.932197	0.52406	0.0296096	0.628512	0.502168	1.43437	1.48477	1.9396	0.529118	0.311881
ENST00000392912.6_1	HLTF	HLTF-004	chr3:148748472-148804291	-	protein_coding	-0.930759	0.524582	0.0127959	0.503645	3.34476	4.27552	17.7635	18.9897	9.85857	8.50546
ENST00000439880.6_1	CDC25B	CDC25B-003	chr20:3776938-3786762	+	protein_coding	-0.930144	0.524806	0.0106512	0.473947	1.8824	2.81254	5.57709	6.50389	2.64135	2.73298
ENST00000267814.13_1	SORD	SORD-001	chr15:45315302-45369383	+	protein_coding	-0.929314	0.525108	0.0281992	0.621804	1.41065	2.33996	3.64231	4.52156	1.48252	1.84709
ENST00000435494.2_1	STRIP2	STRIP2-002	chr7:129074287-129123472	+	protein_coding	-0.926816	0.526018	0.003315	0.333551	0.133968	1.06078	1.11783	1.05478	0.060773	0.1351
ENST00000367296.8_1	NAV1	NAV1-001	chr1:201617377-201796097	+	protein_coding	-0.924861	0.526731	0.025876	0.605613	0.133761	1.05862	1.18897	0.982043	0	0.203738
ENST00000535254.5_1	BUB1	BUB1-201	chr2:111395275-111435684	-	protein_coding	-0.924391	0.526903	0.0485081	0.70469	0.504794	1.42918	1.39756	2.02472	0.551377	0.297774
ENST00000346498.6_1	FBXO16	FBXO16-007	chr8:28285965-28347795	-	protein_coding	-0.920658	0.528268	0.00938459	0.460489	0	0.920658	0.778717	1.01458	0	0
ENST00000372391.6_1	DLG5	DLG5-001	chr10:79550549-79686284	-	protein_coding	-0.918928	0.528902	0.000136921	0.104252	2.93881	3.85774	13.4083	13.5874	6.63585	6.69987
ENST00000611428.5_1	CD99	CD99-201	chrX:2609228-2659341	+	protein_coding	-0.918144	0.52919	0.00100045	0.212066	0	0.918144	0.928135	0.851996	0	0
ENST00000510802.5_1	FBXL5	FBXL5-013	chr4:15640313-15683190	-	protein_coding	-0.917605	0.529387	2.2296e-06	0.0215615	0	0.917605	0.890772	0.887184	0	0
ENST00000510400.5_2	AHRR	AHRR-007	chr5:322685-422875	+	protein_coding	-0.914679	0.530462	0.0326991	0.646168	0.169448	1.08413	1.13025	1.10998	0.264788	0
ENST00000361384.6_1	DCLRE1A	DCLRE1A-002	chr10:115594484-115613859	-	protein_coding	-0.912454	0.531281	0.0374433	0.673007	1.25979	2.17224	3.1461	3.89983	1.17917	1.63135
ENST00000548898.5_1	CD63	CD63-011	chr12:56119107-56120892	-	protein_coding	-0.911873	0.531495	0.0455091	0.69974	0.861144	1.77302	2.85441	2.03043	0.950128	0.691987
ENST00000356958.8_1	ZNF585A	ZNF585A-201	chr19:37638340-37663643	-	protein_coding	-0.911307	0.531703	0.000785642	0.19369	0.0983465	1.00965	1.04933	0.97815	0.06928	0.071813
ENST00000357500.4_1	POP5	POP5-001	chr12:121016848-121019201	-	protein_coding	-0.909476	0.532378	0.0075907	0.428241	3.02402	3.9335	13.9299	14.6367	6.73634	7.55278
ENST00000503326.5_1	COPB2	COPB2-012	chr3:139074442-139077963	-	protein_coding	-0.907799	0.532998	0.0378845	0.673868	2.65109	3.55888	12.1189	9.58675	4.87826	5.71218
ENST00000506537.1_1	PDLIM7	PDLIM7-010	chr5:176919414-176923878	-	protein_coding	-0.906206	0.533587	0.0489951	0.705657	0.749425	1.65563	2.25225	2.05215	0.935422	0.460236
ENST00000412613.1_1	SYCP2	SYCP2-008	chr20:58439392-58443935	-	protein_coding	-0.903476	0.534597	9.45091e-05	0.0945222	0	0.903476	0.881991	0.859213	0	0
ENST00000375076.8_2	AGER	AGER-001	chr6:32148745-32152101	-	protein_coding	-0.900685	0.535632	0.0242776	0.598462	0.0778319	0.978517	1.14121	0.813288	0.113934	0
ENST00000476258.5_1	HN1	HN1-005	chr17:73131343-73150338	-	protein_coding	-0.898686	0.536375	0.025695	0.605613	0.108294	1.00698	1.22499	0.815242	0.074252	0.081667
ENST00000367309.1_1	PHLDA3	PHLDA3-002	chr1:201435086-201438365	-	protein_coding	-0.896201	0.5373	0.000562925	0.176488	0.203577	1.09978	1.15161	1.13485	0.168038	0.135294
ENST00000620879.4_1	GTF2I	GTF2I-017	chr7:74072084-74175022	+	protein_coding	-0.892897	0.538532	0.0267619	0.611696	3.11398	4.00688	16.8265	13.4982	7.66556	7.64983
ENST00000444342.2_1	TGOLN2	TGOLN2-004	chr2:85551508-85555108	-	protein_coding	-0.892686	0.53861	0.00981958	0.464776	1.33277	2.22545	3.49651	3.86385	1.64188	1.40156
ENST00000636780.1_1	CLN5	CLN5-008	chr13:77566179-77576612	+	protein_coding	-0.889815	0.539683	0.0154859	0.529249	0	0.889815	1.00257	0.714489	0	0
ENST00000368884.7_1	PSMD4	PSMD4-001	chr1:151227179-151239955	+	protein_coding	-0.887594	0.540515	0.0120808	0.493363	5.24028	6.12787	67.5252	70.3666	39.3435	34.415
ENST00000316660.6_1	PMAIP1	PMAIP1-001	chr18:57567180-57571538	+	protein_coding	-0.885067	0.541462	0.0448468	0.696682	3.89858	4.78364	26.0154	27.0821	16.0367	12.0554
ENST00000568973.5_1	DCTPP1	DCTPP1-004	chr16:30435300-30441121	-	protein_coding	-0.884406	0.54171	0.00663879	0.412308	0.0374089	0.921815	0.977704	0.814791	0	0.053228
ENST00000531705.1_1	MRPL49	MRPL49-009	chr11:64889808-64894722	+	protein_coding	-0.88061	0.543138	0.00538413	0.380172	0.102475	0.983085	1.03119	0.923648	0.112759	0.035845
ENST00000535456.6_1	GLB1L2	GLB1L2-002	chr11:134201768-134246218	+	protein_coding	-0.878909	0.543779	0.0096791	0.464677	1.58849	2.4674	4.25321	4.82231	1.91371	2.10397
ENST00000564592.1_1	MKRN3	MKRN3-003	chr15:23810920-23820629	+	protein_coding	-0.873812	0.545703	0.029842	0.628846	1.08663	1.96044	2.7816	3.00524	0.915698	1.35446
ENST00000618323.4_1	SAMD11	SAMD11-205	chr1:861121-879961	+	protein_coding	-0.873554	0.545801	0.000208704	0.122359	0	0.873554	0.84827	0.816211	0	0
ENST00000436239.5_2	GNPAT	GNPAT-003	chr1:231376953-231401837	+	protein_coding	-0.871602	0.54654	0.022582	0.584738	1.28672	2.15832	3.87731	3.08564	1.37658	1.50456
ENST00000367800.8_1	AHI1	AHI1-008	chr6:135604670-135818883	-	protein_coding	-0.871044	0.546751	0.00143201	0.24839	0.363684	1.23473	1.40738	1.30057	0.290404	0.283022
ENST00000276141.10_1	SYTL4	SYTL4-201	chrX:99929491-99986522	-	protein_coding	-0.870195	0.547073	0.0114428	0.485008	0	0.870195	0.712735	0.950831	0	0
ENST00000429715.1	MYCBP2	MYCBP2-002	chr13:77619037-77661649	-	protein_coding	-0.867847	0.547964	0.0331383	0.648259	1.46663	2.33447	3.50795	4.64305	1.7572	1.77031
ENST00000353703.8_2	YWHAB	YWHAB-002	chr20:43514317-43537173	+	protein_coding	-0.866814	0.548356	0.0224192	0.583655	3.65406	4.52087	20.9591	23.0006	10.621	12.637
ENST00000409271.5_1	EDAR	EDAR-002	chr2:109510927-109605725	-	protein_coding	-0.86476	0.549138	0.00357046	0.341818	0	0.86476	0.887624	0.756799	0	0
ENST00000521662.5_1	ENY2	ENY2-003	chr8:110346553-110355893	+	protein_coding	-0.859205	0.551256	0.0149974	0.525397	1.39328	2.25249	3.66473	3.86749	1.44762	1.819
ENST00000537949.5_1	CEP112	CEP112-004	chr17:63632031-64187815	-	protein_coding	-0.85826	0.551617	0.000378876	0.154255	0	0.85826	0.833971	0.791974	0	0
ENST00000569140.1_1	CDT1	CDT1-002	chr16:88872176-88873750	+	protein_coding	-0.857346	0.551967	1.28338e-05	0.0516101	0	0.857346	0.807849	0.815563	0	0
ENST00000447406.1_2	DSN1	DSN1-004	chr20:35386490-35402202	-	protein_coding	-0.85579	0.552563	0.0223697	0.582985	1.222	2.07779	3.62027	2.85731	1.3325	1.33288
ENST00000594258.1_2	ARHGEF1	ARHGEF1-017	chr19:42401960-42407047	+	protein_coding	-0.855328	0.55274	0.0396418	0.684003	0.537638	1.39297	1.96157	1.32877	0.424198	0.479516
ENST00000522532.5_1	NDUFB9	NDUFB9-002	chr8:125551381-125580751	+	protein_coding	-0.852827	0.553699	0.0306987	0.635248	0.447666	1.30049	1.38328	1.54566	0.233087	0.508441
ENST00000409606.5_1	R3HDM1	R3HDM1-006	chr2:136344007-136481913	+	protein_coding	-0.852541	0.553809	0.000617606	0.182722	0	0.852541	0.832404	0.779342	0	0
ENST00000238651.9_1	ACOT2	ACOT2-001	chr14:74035763-74042357	+	protein_coding	-0.850284	0.554676	0.0235366	0.591472	1.35944	2.20973	4.00934	3.27177	1.6871	1.4501
ENST00000335459.9_2	TRABD2A	TRABD2A-001	chr2:85048774-85108369	-	protein_coding	-0.849453	0.554995	0.0389534	0.680501	0.727352	1.57681	2.03093	1.936	0.864207	0.470333
ENST00000585388.1_1	LSM12	LSM12-002	chr17:42113535-42144027	-	protein_coding	-0.848844	0.555229	0.0336248	0.651904	0.853917	1.70276	2.18219	2.32995	0.621804	1.01424
ENST00000442117.5_1	C1orf159	C1orf159-017	chr1:1022955-1028193	-	protein_coding	-0.847643	0.555692	0.00953364	0.46117	0	0.847643	0.906603	0.698524	0	0
ENST00000519918.5_1	CNOT7	CNOT7-011	chr8:17092102-17102600	-	protein_coding	-0.846367	0.556184	0.0481286	0.70469	1.20051	2.04688	3.38056	2.89775	1.59158	1.03806
ENST00000540691.5_1	KXD1	KXD1-202	chr19:18668572-18680197	+	protein_coding	-0.846153	0.556266	0.0317734	0.639922	0	0.846153	0.615094	1.00095	0	0
ENST00000460985.1_1	COX7A2	COX7A2-005	chr6:75947505-75953504	-	protein_coding	-0.842719	0.557592	0.0175607	0.549095	0.0999408	0.942659	0.77713	1.07883	0.074474	0.068992
ENST00000395236.2_1	AIMP2	AIMP2-004	chr7:6048947-6063378	+	protein_coding	-0.842221	0.557784	0.0468329	0.704134	1.42226	2.26448	3.77506	3.83475	1.35137	2.05466
ENST00000532846.2_1	RECQL4	RECQL4-007	chr8:145738955-145741387	-	protein_coding	-0.840252	0.558546	0.00218095	0.287984	0	0.840252	0.83981	0.742245	0	0
ENST00000425562.6_1	LRCH3	LRCH3-006	chr3:197518150-197611173	+	protein_coding	-0.839478	0.558846	0.0245884	0.599622	0.413831	1.25331	1.36558	1.40231	0.214338	0.461542
ENST00000474594.5_1	AHCYL2	AHCYL2-001	chr7:129007982-129067052	+	protein_coding	-0.835242	0.560489	0.0024707	0.302014	0.0327255	0.867968	0.7929	0.857858	0.046412	0
ENST00000286353.8_1	PXYLP1	PXYLP1-001	chr3:140950670-141013748	+	protein_coding	-0.835044	0.560566	0.00550824	0.381854	0	0.835044	0.862547	0.708597	0	0
ENST00000376250.6_1	GGACT	GGACT-001	chr13:101182437-101236251	-	protein_coding	-0.833804	0.561048	0.00175207	0.268902	0.0253184	0.859122	0.783898	0.844476	0.035722	0
ENST00000400558.7_1	C21orf91	C21orf91-002	chr21:19165564-19191703	-	protein_coding	-0.825245	0.564386	0.0374409	0.673007	0	0.825245	0.581082	0.985605	0	0
ENST00000589805.1_1	ATXN7L3	ATXN7L3-011	chr17:42274332-42276574	-	protein_coding	-0.82299	0.565269	0.0469945	0.704134	0.349429	1.17242	1.51333	1.02123	0.190754	0.363187
ENST00000614204.4_1	IFI27	IFI27-013	chr14:94571182-94582191	+	protein_coding	-0.822178	0.565587	0.0440664	0.693125	0.0564336	0.878612	0.634735	1.0679	0.000336	0.081012
ENST00000375208.7_1	EMC1	EMC1-002	chr1:19544642-19578016	-	protein_coding	-0.821161	0.565986	0.0126305	0.503645	0	0.821161	0.884697	0.656329	0	0
ENST00000452781.1_1	GTPBP2	GTPBP2-006	chr6:43593100-43596899	-	protein_coding	-0.820545	0.566228	0.0128758	0.503645	0	0.820545	0.884999	0.65465	0	0
ENST00000429115.1_1	WDR53	WDR53-003	chr3:196281059-196295452	-	protein_coding	-0.817009	0.567617	0.0198957	0.565412	0	0.817009	0.91057	0.624522	0	0
ENST00000376004.4_1	KDELC1	KDELC1-001	chr13:103436631-103451357	-	protein_coding	-0.816494	0.56782	0.000775138	0.19369	2.09974	2.91624	6.63307	6.46535	3.33455	3.23864
ENST00000255695.1_1	HRASLS2	HRASLS2-001	chr11:63320242-63330855	-	protein_coding	-0.815309	0.568287	0.0224329	0.583754	2.83175	3.64706	10.8719	12.2199	6.61452	5.6564
ENST00000397120.7_1	AP1G2	AP1G2-003	chr14:24028777-24037012	-	protein_coding	-0.813928	0.568831	0.0184478	0.554317	0.538097	1.35203	1.72509	1.39122	0.514409	0.392271
ENST00000439640.4_1	FKBP1A	FKBP1A-201	chr20:1349623-1373816	-	protein_coding	-0.813499	0.569	0.00596621	0.395433	0	0.813499	0.836066	0.682237	0	0
ENST00000505022.1_1	PPM1K	PPM1K-007	chr4:89199345-89205042	-	protein_coding	-0.81065	0.570125	1.43229e-05	0.0516101	0	0.81065	0.757735	0.750275	0	0
ENST00000562075.6_2	CNN2	CNN2-006	chr19:1026690-1036676	+	protein_coding	-0.806584	0.571734	0.0454972	0.69974	0.903809	1.71039	2.66173	1.92464	0.777564	0.969347
ENST00000417583.5_1	IDH1	IDH1-008	chr2:209113286-209120522	-	protein_coding	-0.805933	0.571992	0.0165146	0.538512	0	0.805933	0.625699	0.880096	0	0
ENST00000245407.7_1	SLC22A5	SLC22A5-001	chr5:131705444-131731306	+	protein_coding	-0.804284	0.572646	0.0199803	0.566205	1.06234	1.86663	2.40637	2.90419	1.00278	1.17752
ENST00000287008.7_1	PCDH1	PCDH1-002	chr5:141232676-141257975	-	protein_coding	-0.803364	0.573011	0.00745684	0.424873	0.973241	1.7766	2.49732	2.35651	1.05109	0.879161
ENST00000559975.1_1	DHRS4	DHRS4-008	chr14:24435567-24438483	+	protein_coding	-0.800531	0.574138	0.0145389	0.519748	0.09065	0.891181	0.751689	0.963755	0.104115	0.026981
ENST00000406733.1_1	TBC1D22A	TBC1D22A-006	chr22:47169824-47569735	+	protein_coding	-0.797359	0.575402	0.00105808	0.217659	0	0.797359	0.706927	0.769468	0	0
ENST00000409133.1_2	TRABD2A	TRABD2A-005	chr2:85064914-85108274	-	protein_coding	-0.794657	0.57648	0.000228658	0.126498	0.474931	1.26959	1.41117	1.41069	0.378322	0.401477
ENST00000296695.9_1	SPINK1	SPINK1-001	chr5:147204131-147211349	-	protein_coding	-0.794557	0.57652	0.0229867	0.587474	3.3716	4.16615	16.4429	17.478	8.55513	10.2116
ENST00000558581.5_1	DHRS4	DHRS4-007	chr14:24422998-24438488	+	protein_coding	-0.794535	0.576529	0.00300016	0.325728	0.00083916	0.795374	0.78879	0.683851	0.001164	0
ENST00000537340.6_1	CD276	CD276-007	chr15:73976610-74006018	+	protein_coding	-0.79218	0.577471	0.0270437	0.612746	0	0.79218	0.898904	0.5792	0	0
ENST00000245796.10_1	PSD4	PSD4-001	chr2:113931548-113960814	+	protein_coding	-0.79128	0.577831	0.048242	0.70469	0.284953	1.07623	0.87834	1.36692	0.277838	0.161671
ENST00000520738.5_1	CCAR2	CCAR2-009	chr8:22471901-22477981	+	protein_coding	-0.790865	0.577997	0.0388347	0.679775	1.53895	2.32981	4.50263	3.59322	2.10107	1.72288
ENST00000447360.6_1	LRRC28	LRRC28-003	chr15:99791710-99926501	+	protein_coding	-0.790771	0.578035	0.00630811	0.403128	0.572115	1.36289	1.59594	1.54826	0.551632	0.424488
ENST00000559628.5_1	FAM81A	FAM81A-003	chr15:59730400-59752314	+	protein_coding	-0.790713	0.578058	0.0133863	0.508126	0.0897466	0.880459	0.869312	0.813041	0	0.132486
ENST00000551947.5_1	CHURC1	CHURC1-003	chr14:65381161-65411309	+	protein_coding	-0.78955	0.578525	0.0401146	0.685615	0.471491	1.26104	1.15152	1.66979	0.43401	0.340645
ENST00000374496.3_1	CUTA	CUTA-010	chr6:33384396-33385847	-	protein_coding	-0.789465	0.578559	0.00962627	0.464119	0	0.789465	0.637441	0.824481	0	0
ENST00000509708.2_1	BTF3	BTF3-006	chr5:72798416-72801318	+	protein_coding	-0.788917	0.578778	0.0280911	0.621246	0.514088	1.30301	1.47428	1.46058	0.300493	0.568208
ENST00000334350.6_1	MT1F	MT1F-001	chr16:56691606-56693215	+	protein_coding	-0.78862	0.578898	0.00106548	0.218416	0	0.78862	0.758545	0.696848	0	0
ENST00000535560.1_2	RHOF	RHOF-003	chr12:122218986-122232261	-	protein_coding	-0.787563	0.579322	0.00525955	0.380172	0.457304	1.24487	1.32673	1.414	0.4222	0.325452
ENST00000586891.1_2	TEN1	TEN1-003	chr17:73975352-73987649	+	protein_coding	-0.786416	0.579783	0.00988635	0.464776	0.0138559	0.800272	0.8376	0.650292	0.019394	0
ENST00000439169.2_2	TRMT2A	TRMT2A-003	chr22:20099861-20104745	-	protein_coding	-0.783961	0.58077	0.00154632	0.258283	0	0.783961	0.685407	0.759084	0	0
ENST00000432959.1_1	TMEM127	TMEM127-002	chr2:96917398-96931732	-	protein_coding	-0.783714	0.580869	0.00365715	0.342433	3.02834	3.81205	13.4025	12.6977	6.98635	7.33475
ENST00000356098.9_1	ARSA	ARSA-004	chr22:51063446-51066598	-	protein_coding	-0.780148	0.582307	0.0495352	0.708576	0.923294	1.70344	2.22531	2.28854	1.14824	0.674154
ENST00000306750.3_1	NFS1	NFS1-006	chr20:34282494-34287226	-	protein_coding	-0.780045	0.582349	0.0269	0.612001	0.430971	1.21102	1.49234	1.15029	0.279322	0.420662
ENST00000361475.6_1	TGM2	TGM2-002	chr20:36755789-36793774	-	protein_coding	-0.777395	0.583419	0.0113059	0.481369	2.36915	3.14655	8.37887	7.36102	4.1338	4.19915
ENST00000524618.5_1	MTFR1L	MTFR1L-011	chr1:26146477-26158702	+	protein_coding	-0.776672	0.583712	0.000717454	0.191931	0.0207077	0.797379	0.740481	0.735405	0.029123	0
ENST00000564316.1_1	STUB1	STUB1-011	chr16:731481-732746	+	protein_coding	-0.776617	0.583734	0.0349147	0.658695	1.65199	2.42861	4.93135	3.88667	2.25756	2.03183
ENST00000370584.7_1	R3HCC1L	R3HCC1L-202	chr10:99894381-100004651	+	protein_coding	-0.776508	0.583778	0.0258611	0.605613	0.0780494	0.854558	0.938843	0.686368	0	0.11427
ENST00000618655.1_1	CHST12	CHST12-201	chr7:2443195-2474214	+	protein_coding	-0.774473	0.584602	0.0468385	0.704134	0.176258	0.950731	0.983448	0.883546	0.271023	0.004533
ENST00000573224.1_1	GOSR2	GOSR2-010	chr17:45015965-45044385	+	protein_coding	-0.771019	0.586003	0.047041	0.704134	0.783437	1.55446	2.04407	1.83414	0.534608	0.93054
ENST00000546595.5_1	RACGAP1	RACGAP1-011	chr12:50394955-50419199	-	protein_coding	-0.770564	0.586188	0.03621	0.667794	0	0.770564	0.536671	0.893846	0	0
ENST00000339089.10_1	PHF20	PHF20-001	chr20:34359948-34501238	+	protein_coding	-0.767914	0.587266	0.0031108	0.329635	0.269806	1.03772	1.04367	1.06233	0.170706	0.241628
ENST00000222032.9_1	CNFN	CNFN-001	chr19:42891171-42894439	-	protein_coding	-0.767899	0.587272	0.00120165	0.228164	1.71155	2.47945	4.67726	4.47824	2.29078	2.25957
ENST00000266556.7_1	TAPBPL	TAPBPL-001	chr12:6561250-6571484	+	protein_coding	-0.767809	0.587309	0.0421795	0.686739	1.00153	1.76933	2.61905	2.21107	0.819274	1.20333
ENST00000419671.1_1	COL12A1	COL12A1-007	chr6:75843092-75861905	-	protein_coding	-0.767297	0.587517	0.00314311	0.329635	0	0.767297	0.753717	0.651959	0	0
ENST00000592965.2_1	MBD3	MBD3-003	chr19:1585054-1592391	-	protein_coding	-0.76589	0.588091	0.00992612	0.465187	0.252742	1.01863	1.13514	0.922435	0.202614	0.180428
ENST00000395314.7_1	KTN1	KTN1-002	chr14:56047035-56151297	+	protein_coding	-0.76273	0.58938	0.0422875	0.686739	4.34615	5.10888	36.4962	30.7588	17.8572	20.9364
ENST00000568596.5_2	AKTIP	AKTIP-007	chr16:53529017-53537118	-	protein_coding	-0.761504	0.589881	0.0447872	0.696149	0	0.761504	0.903056	0.510149	0	0
ENST00000311122.5_1	C10orf76	C10orf76-004	chr10:103789205-103815950	-	protein_coding	-0.760836	0.590154	0.0384639	0.677365	1.11245	1.87329	2.77305	2.55744	0.951714	1.39522
ENST00000297469.3_1	GPER1	GPER1-030	chr7:1126512-1133451	+	protein_coding	-0.758282	0.5912	0.0463397	0.703471	1.07662	1.8349	2.55043	2.58461	1.37126	0.875914
ENST00000425590.1_1	ASNSD1	ASNSD1-003	chr2:190526165-190531077	+	protein_coding	-0.757499	0.591521	0.0222582	0.582799	0.489759	1.24726	1.20911	1.55098	0.356966	0.453099
ENST00000562103.1_2	ZNF598	ZNF598-004	chr16:2048233-2059748	-	protein_coding	-0.756981	0.591733	0.0247727	0.600606	3.3852	4.14218	18.1545	15.2769	9.22733	9.67413
ENST00000340556.10_1	MORN2	MORN2-001	chr2:39103103-39109850	+	protein_coding	-0.756659	0.591865	0.00669835	0.414689	3.43498	4.19164	18.0285	16.5474	9.97666	9.65602
ENST00000423898.1_1	SMIM12	SMIM12-005	chr1:35320950-35325318	-	protein_coding	-0.753916	0.592992	0.00931821	0.460432	1.51903	2.27295	4.08196	3.59642	1.84393	1.88822
ENST00000306072.9_1	ISG20	ISG20-001	chr15:89181974-89199714	+	protein_coding	-0.749916	0.594638	0.0266351	0.610224	1.45406	2.20397	3.23075	4.01772	1.69953	1.78061
ENST00000204637.6_1	FLT3LG	FLT3LG-002	chr19:49977493-49989488	+	protein_coding	-0.749782	0.594693	0.0169699	0.544889	0.0810883	0.83087	0.710224	0.850038	0.118974	0
ENST00000589656.6_1	RPS15	RPS15-004	chr19:1438404-1440487	+	protein_coding	-0.748591	0.595185	0.00940904	0.460489	0.650621	1.39921	1.66885	1.60666	0.494327	0.649177
ENST00000340738.9_2	PAPLN	PAPLN-001	chr14:73704205-73741348	+	protein_coding	-0.747407	0.595673	0.0409165	0.685974	0.109195	0.856603	0.625344	1.01735	0.083851	0.073427
ENST00000375755.7_1	MSH5	MSH5-001	chr6:31707725-31730611	+	protein_coding	-0.745875	0.596306	0.0256334	0.605613	0.121646	0.86752	0.831536	0.817539	0.18369	0
ENST00000549759.1_2	PFDN5	PFDN5-013	chr12:53689366-53693231	+	protein_coding	-0.745435	0.596488	0.000857677	0.200334	0.766812	1.51225	1.89588	1.80985	0.699176	0.703838
ENST00000262631.9_1	SCN1B	SCN1B-001	chr19:35521588-35531352	+	protein_coding	-0.744603	0.596832	0.00115956	0.228164	0.618862	1.36346	1.61277	1.53388	0.522474	0.548966
ENST00000537820.1_1	ADA	ADA-008	chr20:43248451-43280332	-	protein_coding	-0.744079	0.597049	2.20416e-06	0.0215615	0	0.744079	0.676188	0.673623	0	0
ENST00000438257.8_2	DIO2	DIO2-002	chr14:80663873-80677970	-	protein_coding	-0.740822	0.598398	0.000848613	0.199801	0.0139373	0.754759	0.706753	0.668168	0.019509	0
ENST00000591752.1	CSNK1G2	CSNK1G2-004	chr19:1942464-1978347	+	protein_coding	-0.739488	0.598952	0.0404948	0.685712	0.142367	0.881854	0.770835	0.917569	0	0.218185
ENST00000321680.10_1	STXBP5	STXBP5-002	chr6:147525669-147705891	+	protein_coding	-0.737192	0.599906	0.012979	0.504261	0.049206	0.786398	0.630526	0.824446	0.052743	0.016957
ENST00000422287.6_1	NAF1	NAF1-004	chr4:164047860-164088042	-	protein_coding	-0.736502	0.600193	0.0220119	0.582541	0.828562	1.56506	2.01321	1.90559	0.647856	0.913924
ENST00000588563.5_1	METTL23	METTL23-013	chr17:74722932-74729725	+	protein_coding	-0.736053	0.60038	0.0455959	0.700157	0.00369823	0.739752	0.869304	0.491746	0.00514	0
ENST00000568869.1_2	PDP2	PDP2-006	chr16:66914418-66918652	+	protein_coding	-0.73583	0.600472	0.00526714	0.380172	0	0.73583	0.72841	0.604602	0	0
ENST00000525510.1_1	SGK494	SGK494-004	chr17:26940050-26941218	-	protein_coding	-0.735753	0.600504	0.0433425	0.689973	0.0999596	0.835713	0.943358	0.639066	0.148634	0
ENST00000530613.5_1	SERGEF	SERGEF-012	chr11:18010152-18034445	-	protein_coding	-0.735527	0.600598	0.0270608	0.612746	0	0.735527	0.813836	0.528388	0	0
ENST00000529073.5_1	CCDC90B	CCDC90B-017	chr11:82972971-82997021	-	protein_coding	-0.735221	0.600726	0.0125455	0.503237	0.0996476	0.834868	0.872731	0.698891	0.105012	0.039027
ENST00000302251.9_1	PDGFD	PDGFD-002	chr11:103777917-104035107	-	protein_coding	-0.734303	0.601108	0.0272639	0.614941	0.0405947	0.774898	0.862017	0.572358	0.013553	0.043744
ENST00000575172.5_1	INPP5K	INPP5K-021	chr17:1410287-1419912	-	protein_coding	-0.734173	0.601163	0.0229279	0.586994	0	0.734173	0.537994	0.799125	0	0
ENST00000371608.6_1	BCAS4	BCAS4-002	chr20:49411531-49499213	+	protein_coding	-0.732998	0.601652	0.0475215	0.704134	0.449844	1.18284	1.27641	1.26408	0.532147	0.217679
ENST00000587518.5_1	GRN	GRN-007	chr17:42422633-42427655	+	protein_coding	-0.732269	0.601957	0.0476958	0.704134	0	0.732269	0.863722	0.480773	0	0
ENST00000584947.1_1	ARMC7	ARMC7-006	chr17:73106276-73110925	+	protein_coding	-0.7303	0.602779	0.00338473	0.333551	0	0.7303	0.610718	0.708696	0	0
ENST00000537559.5_1	VEPH1	VEPH1-201	chr3:157177410-157213295	-	protein_coding	-0.728373	0.603584	0.0148093	0.524487	0.00882245	0.737195	0.566515	0.773786	0.006229	0.006039
ENST00000592858.5_2	DOHH	DOHH-002	chr19:3491729-3500911	-	protein_coding	-0.727336	0.604018	0.00811923	0.437146	0.650563	1.3779	1.52007	1.68019	0.623695	0.517656
ENST00000538367.5_1	TRA2A	TRA2A-202	chr7:23544403-23571660	-	protein_coding	-0.72675	0.604264	0.00235147	0.296478	1.60523	2.33198	4.15198	3.92061	2.01693	2.06818
ENST00000356792.8_1	EDRF1	EDRF1-007	chr10:127408145-127452220	+	protein_coding	-0.724221	0.605324	0.000809889	0.197842	0.0912547	0.815475	0.784292	0.735798	0.069364	0.061244
ENST00000616645.4_1	HSH2D	HSH2D-009	chr19:16244838-16269381	+	protein_coding	-0.722773	0.605932	0.0398815	0.684656	0.000438446	0.723211	0.830249	0.48904	0	0.000608
ENST00000439128.6_1	NEK1	NEK1-001	chr4:170314426-170533763	-	protein_coding	-0.721162	0.606608	0.0149977	0.525397	0.365309	1.08647	1.01229	1.24094	0.328215	0.249308
ENST00000434934.1_1	GALM	GALM-005	chr2:38908437-38968379	+	protein_coding	-0.720918	0.606711	0.000215364	0.123788	0	0.720918	0.636186	0.660364	0	0
ENST00000498077.6_2	XRN1	XRN1-006	chr3:142028234-142131497	-	protein_coding	-0.718308	0.60781	0.000701844	0.191931	0	0.718308	0.667108	0.623681	0	0
ENST00000368002.7_1	USP21	USP21-201	chr1:161129254-161135504	+	protein_coding	-0.718168	0.607869	0.0302265	0.631706	1.00839	1.72655	2.55227	2.08307	1.12151	0.907492
ENST00000409481.1_1	CATSPER2	CATSPER2-010	chr15:43939618-43960316	-	protein_coding	-0.717885	0.607988	0.0106257	0.473947	0.048002	0.765887	0.63443	0.769065	0.068809	0
ENST00000451830.5_1	ATG7	ATG7-010	chr3:11314034-11356862	+	protein_coding	-0.716637	0.608514	0.0411547	0.686559	0.133224	0.849862	0.890683	0.718102	0.202843	0
ENST00000435061.1_1	SREBF2	SREBF2-005	chr22:42294680-42300977	+	protein_coding	-0.713504	0.609837	0.00656386	0.411327	0.68037	1.39387	1.70789	1.55014	0.646158	0.560098
ENST00000434407.6_1	HLA-F	HLA-F-002	chr6:29691241-29694303	+	protein_coding	-0.711799	0.610558	0.00607498	0.398031	0	0.711799	0.575779	0.702355	0	0
ENST00000537716.6_1	CD320	CD320-002	chr19:8367011-8373234	-	protein_coding	-0.710397	0.611152	0.0017958	0.271351	0.856008	1.56641	2.02404	1.90056	0.807396	0.812653
ENST00000441435.1_1	RPL31	RPL31-011	chr2:101619201-101640494	+	protein_coding	-0.709958	0.611338	0.0217133	0.578377	0.384614	1.09457	1.2057	1.06753	0.22183	0.394922
ENST00000550286.5_1	AAAS	AAAS-004	chr12:53701244-53718542	-	protein_coding	-0.709691	0.611451	0.0154296	0.529249	0	0.709691	0.739752	0.537409	0	0
ENST00000560583.5_1	RPL28	RPL28-002	chr19:55897302-55900256	+	protein_coding	-0.703738	0.613979	0.0176216	0.54943	0.0697575	0.773496	0.602312	0.823659	0.061125	0.038082
ENST00000297029.9_1	SCIN	SCIN-001	chr7:12610312-12699804	+	protein_coding	-0.702798	0.61438	0.0329324	0.647002	1.59747	2.30027	3.55815	4.32243	1.8871	2.17183
ENST00000257570.9_1	OASL	OASL-001	chr12:121456914-121477045	-	protein_coding	-0.701971	0.614732	0.000378421	0.154255	3.64736	4.34933	19.242	19.5259	11.611	11.4502
ENST00000586396.2_2	SF3A2	SF3A2-002	chr19:2237793-2246801	+	protein_coding	-0.70186	0.614779	0.0314251	0.637285	0.531143	1.233	1.5293	1.18445	0.518125	0.375537
ENST00000608581.5_2	GDI2	GDI2-008	chr10:5827945-5856292	-	protein_coding	-0.701773	0.614816	0.00607624	0.398031	2.60396	3.30573	9.1227	8.65943	5.26491	4.89962
ENST00000582297.5_1	CYB561	CYB561-019	chr17:61510506-61523655	-	protein_coding	-0.7007	0.615273	0.00490818	0.373226	0	0.7007	0.570723	0.68176	0	0
ENST00000271469.7_1	UAP1	UAP1-201	chr1:162531296-162569632	+	protein_coding	-0.700082	0.615537	0.0369847	0.672666	1.91768	2.61776	5.27892	5.00019	3.14755	2.44165
ENST00000618353.1_1	FER	FER-202	chr5:108260307-108523279	+	protein_coding	-0.698999	0.615999	0.0148813	0.524629	0.0371232	0.736123	0.578207	0.758029	0.052811	0
ENST00000376758.1_1	PPP1R11	PPP1R11-003	chr6:30035983-30038110	+	protein_coding	-0.698228	0.616329	0.0404212	0.685712	1.26793	1.96615	3.31762	2.53589	1.38412	1.43243
ENST00000399200.6_1	RUFY2	RUFY2-202	chr10:70136951-70167051	-	protein_coding	-0.697918	0.616461	0.0463025	0.703471	0.134145	0.832063	0.979973	0.600637	0.077703	0.117543
ENST00000219169.8_1	NUTF2	NUTF2-001	chr16:67880635-67906470	+	protein_coding	-0.697312	0.61672	0.0272935	0.614941	2.99	3.68732	12.9765	10.8738	6.95388	6.93564
ENST00000305877.12_1	BCR	BCR-001	chr22:23522397-23660224	+	protein_coding	-0.695219	0.617615	0.0273984	0.615471	2.02497	2.72019	5.33298	5.8566	3.36976	2.79049
ENST00000508227.5_1	ERAP1	ERAP1-004	chr5:96136637-96143625	-	protein_coding	-0.692767	0.618666	0.000434632	0.160262	0	0.692767	0.632649	0.600275	0	0
ENST00000592952.5_1	TMEM205	TMEM205-015	chr19:11453526-11456931	-	protein_coding	-0.691133	0.619367	0.00541486	0.380172	0	0.691133	0.558402	0.672722	0	0
ENST00000304129.8_1	AFAP1L2	AFAP1L2-002	chr10:116054583-116164244	-	protein_coding	-0.687901	0.620757	0.0317711	0.639922	0.120909	0.808809	0.710832	0.793677	0	0.182481
ENST00000426998.6_1	PPP2R1B	PPP2R1B-002	chr11:111597638-111637110	-	protein_coding	-0.687432	0.620958	0.0104615	0.473211	0.601162	1.28859	1.4289	1.45698	0.592776	0.44471
ENST00000579662.5_1	ITGB4	ITGB4-007	chr17:73717408-73753685	+	protein_coding	-0.68723	0.621045	0.00462231	0.372424	2.62393	3.31116	9.25331	8.60848	5.17156	5.15702
ENST00000458550.5_1	PRRC2B	PRRC2B-202	chr9:134360479-134371261	+	protein_coding	-0.686674	0.621285	0.00674656	0.41511	1.09391	1.78058	2.57291	2.30366	1.12799	1.14107
ENST00000313667.8_1	ARHGEF2	ARHGEF2-002	chr1:155917733-155948218	-	protein_coding	-0.686645	0.621297	0.00660797	0.412308	2.37169	3.05833	7.42257	7.23861	4.37204	3.98606
ENST00000507956.5_1	NAAA	NAAA-008	chr4:76838620-76862126	-	protein_coding	-0.68323	0.622769	0.0198251	0.565412	0.369115	1.05235	1.21914	0.938167	0.292501	0.29062
ENST00000471660.5_1	CHMP2B	CHMP2B-002	chr3:87276421-87304698	+	protein_coding	-0.682981	0.622877	0.0269307	0.612001	0.793754	1.47674	1.6071	1.97116	0.813206	0.657449
ENST00000513823.5_1	TTC37	TTC37-004	chr5:94877559-94890648	-	protein_coding	-0.681549	0.623495	0.0488112	0.705158	0.0489173	0.730466	0.496877	0.839071	0	0.070166
ENST00000530857.1_1	HID1	HID1-008	chr17:72955071-72968811	-	protein_coding	-0.681512	0.623511	0.000169895	0.118014	0	0.681512	0.613727	0.593974	0	0
ENST00000576343.5_1	PCYT2	PCYT2-009	chr17:79862774-79869294	-	protein_coding	-0.680574	0.623917	0.00941647	0.460489	0	0.680574	0.6784	0.530562	0	0
ENST00000460621.6_1_PAR_Y	VAMP7	VAMP7-006	chrY:59214047-59274659	+	protein_coding	-0.678786	0.624691	0.0243239	0.598462	0	0.678786	0.725038	0.485496	0	0
ENST00000591396.5_1	SPC24	SPC24-006	chr19:11256599-11266440	-	protein_coding	-0.67864	0.624754	0.0236515	0.593087	0	0.67864	0.486972	0.722976	0	0
ENST00000527397.1_1	RAB1B	RAB1B-003	chr11:66036061-66044100	+	protein_coding	-0.678319	0.624893	0.0066252	0.412308	0	0.678319	0.663022	0.539894	0	0
ENST00000394894.7_1	KIF20A	KIF20A-001	chr5:137514687-137523404	+	protein_coding	-0.676035	0.625883	0.0485007	0.70469	4.1412	4.81723	24.9269	29.6557	17.8638	15.5051
ENST00000452359.5_1	MTRF1	MTRF1-009	chr13:41826800-41837683	-	protein_coding	-0.675518	0.626107	0.0338321	0.652099	0.340519	1.01604	1.09936	0.948178	0.371801	0.16875
ENST00000466559.1_1	REPIN1	REPIN1-004	chr7:150065881-150069188	+	protein_coding	-0.674009	0.626763	0.0299566	0.629352	0.107741	0.78175	0.791289	0.650042	0.157774	0.002866
ENST00000524655.5_1	ARHGAP32	ARHGAP32-005	chr11:128838658-129034240	-	protein_coding	-0.673469	0.626997	0.041669	0.686739	0.101731	0.7752	0.88838	0.551056	0.073515	0.072605
ENST00000598235.1_1	DNAJB1	DNAJB1-005	chr19:14626925-14628645	-	protein_coding	-0.671654	0.627786	0.0180628	0.553285	1.04059	1.71224	2.07701	2.48935	1.03994	1.07435
ENST00000417855.1_1	TTLL4	TTLL4-016	chr2:219616477-219619139	+	protein_coding	-0.671097	0.628029	0.0105646	0.473211	0	0.671097	0.670902	0.517363	0	0
ENST00000519668.1_1	CSPP1	CSPP1-003	chr8:67996083-68107846	+	protein_coding	-0.6701	0.628463	0.0119635	0.492395	0.243793	0.913893	0.816043	0.954756	0.227123	0.142589
ENST00000374762.3_1	NIPSNAP3B	NIPSNAP3B-001	chr9:107526451-107536291	+	protein_coding	-0.670098	0.628464	0.0487128	0.705114	0.0522321	0.72233	0.492696	0.823538	0.075095	0
ENST00000599070.1	AL354718.1	AL354718.1-201	chr9:45441273-45441542	-	protein_coding	-0.669722	0.628628	0.0260536	0.60614	0.211487	0.881209	0.838997	0.844844	0.249829	0.072698
ENST00000399947.6_1	MAP3K7CL	MAP3K7CL-001	chr21:30452873-30548210	+	protein_coding	-0.667726	0.629498	0.00397183	0.354748	0.0289636	0.696689	0.655642	0.586654	0	0.040969
ENST00000619979.4_1	NOP16	NOP16-202	chr5:175810941-175815763	-	protein_coding	-0.667713	0.629504	0.0393707	0.682502	0.181318	0.849031	0.932532	0.678962	0.208075	0.064316
ENST00000264331.8_1	TOP2B	TOP2B-201	chr3:25639396-25705863	-	protein_coding	-0.665689	0.630387	0.0450054	0.696927	0.964424	1.63011	1.86101	2.34894	1.07984	0.830675
ENST00000427912.2_2	ZNF316	ZNF316-003	chr7:6681516-6684196	+	protein_coding	-0.664798	0.630777	0.000851775	0.199801	0	0.664798	0.564155	0.606825	0	0
ENST00000407327.8_1	SLC44A2	SLC44A2-002	chr19:10713186-10755226	+	protein_coding	-0.664551	0.630885	0.00386417	0.350257	3.82173	4.48628	20.855	21.9858	13.3356	12.9474
ENST00000592060.5_1	MBD1	MBD1-009	chr18:47793256-47803367	-	protein_coding	-0.663868	0.631184	0.000270793	0.139156	0	0.663868	0.59637	0.572371	0	0
ENST00000518564.1_1	PPP2CB	PPP2CB-002	chr8:30643132-30670113	-	protein_coding	-0.663529	0.631332	0.000194656	0.120796	0	0.663529	0.57382	0.594151	0	0
ENST00000412625.5_1	RAB34	RAB34-009	chr17:27041891-27045447	-	protein_coding	-0.662725	0.631684	0.00233149	0.294592	0.0390992	0.701825	0.590847	0.663076	0.026542	0.028403
ENST00000401592.5_2	SUN1	SUN1-005	chr7:872138-914539	+	protein_coding	-0.659776	0.632976	0.000128253	0.103075	0	0.659776	0.588042	0.571676	0	0
ENST00000446110.1_1	ATG7	ATG7-022	chr3:11406133-11551813	+	protein_coding	-0.659204	0.633228	0.000608683	0.182071	0	0.659204	0.5615	0.597122	0	0
ENST00000426941.1_1	STK25	STK25-014	chr2:242440808-242447986	-	protein_coding	-0.658531	0.633523	0.0485768	0.70469	0.74799	1.40652	1.53708	1.76997	0.527599	0.846398
ENST00000623960.3_1	CH507-9B2.1	CH507-9B2.1-001	chr21:45646721-45660886	-	protein_coding	-0.656813	0.634278	0.00705284	0.417062	0.0143596	0.671173	0.534331	0.652598	0.020104	2e-06
ENST00000322684.7_1	MSI2	MSI2-003	chr17:55334374-55710261	+	protein_coding	-0.655963	0.634652	0.0343015	0.655059	0.140364	0.796327	0.683684	0.791331	0.194823	0.016726
ENST00000392583.6_1	OAS2	OAS2-002	chr12:113416207-113449523	+	protein_coding	-0.652723	0.636078	0.00733211	0.423747	1.0261	1.67883	2.24118	2.16265	0.962591	1.11322
ENST00000479927.5_1	GORASP1	GORASP1-002	chr3:39139519-39149131	-	protein_coding	-0.651218	0.636743	0.0191483	0.559998	0	0.651218	0.673246	0.47405	0	0
ENST00000592040.5_1	CCDC68	CCDC68-005	chr18:52570551-52604136	-	protein_coding	-0.650982	0.636847	1.98589e-05	0.0516101	0	0.650982	0.567082	0.573397	0	0
ENST00000609540.1_1	ADPRM	ADPRM-004	chr17:10608217-10614547	+	protein_coding	-0.650961	0.636856	0.0338409	0.652099	0.0787424	0.729703	0.770373	0.553318	0	0.115341
ENST00000520671.5_1	CNOT8	CNOT8-007	chr5:154238187-154255018	+	protein_coding	-0.650778	0.636937	0.0359677	0.666051	0.533018	1.1838	1.10924	1.44675	0.516845	0.380282
ENST00000552881.1_2	TPK1	TPK1-007	chr7:144288517-144533488	-	protein_coding	-0.649357	0.637565	0.00219959	0.289793	0.0222187	0.671575	0.616056	0.569901	0	0.031281
ENST00000549962.5_1	ZNF385A	ZNF385A-013	chr12:54765275-54785065	-	protein_coding	-0.649271	0.637603	0.0182717	0.554317	0	0.649271	0.474558	0.668161	0	0
ENST00000468577.5_1	FOXP1	FOXP1-012	chr3:71008398-71247532	-	protein_coding	-0.648845	0.637791	0.0490928	0.705657	0	0.648845	0.738887	0.413749	0	0
ENST00000636027.1_1	EHMT1	EHMT1-025	chr9:140560408-140707861	+	protein_coding	-0.648546	0.637923	0.00361697	0.341818	0	0.648546	0.610665	0.525662	0	0
ENST00000484436.7_1	FBXO9	FBXO9-013	chr6:52957609-52963166	+	protein_coding	-0.647659	0.638315	0.0223121	0.582799	0.0350071	0.682666	0.505985	0.710745	0	0.049727
ENST00000627968.2_1	HIVEP1	HIVEP1-202	chr6:12012571-12165231	+	protein_coding	-0.647079	0.638572	0.0410696	0.686383	0	0.647079	0.425768	0.720012	0	0
ENST00000507717.5_1	USP45	USP45-010	chr6:99912512-99951649	-	protein_coding	-0.645687	0.639188	0.000718715	0.191931	0	0.645687	0.583379	0.545815	0	0
ENST00000301258.4_1	PSCA	PSCA-001	chr8:143761874-143764142	+	protein_coding	-0.644195	0.63985	0.000823264	0.198498	5.46393	6.10812	67.5707	68.3934	43.6411	42.6393
ENST00000552561.5_1	TMEM106C	TMEM106C-004	chr12:48357388-48362012	+	protein_coding	-0.643065	0.640351	0.0170927	0.544889	0.192197	0.835262	0.810781	0.757971	0.079039	0.209698
ENST00000569444.5_1	PARN	PARN-010	chr16:14649511-14704600	-	protein_coding	-0.643042	0.640361	0.00136334	0.240753	0	0.643042	0.536102	0.587558	0	0
ENST00000484157.5_1	SLC50A1	SLC50A1-005	chr1:155107820-155110844	+	protein_coding	-0.640773	0.641369	0.047796	0.704134	0.0711906	0.711964	0.497395	0.791878	0.003613	0.099752
ENST00000396207.1_1	MGST1	MGST1-002	chr12:16506351-16517343	+	protein_coding	-0.640049	0.641691	0.0370451	0.672666	0.0308946	0.670943	0.738142	0.458354	0.025828	0.01748
ENST00000497056.6_1	PDCD10	PDCD10-002	chr3:167401700-167452718	-	protein_coding	-0.638877	0.642213	0.0403161	0.685712	4.50656	5.14544	36.2421	32.638	20.0608	23.5328
ENST00000460621.6_1	VAMP7	VAMP7-006	chrX:155111041-155171653	+	protein_coding	-0.637503	0.642825	0.0280511	0.620749	0	0.637503	0.677814	0.442351	0	0
ENST00000528384.5_1	ARHGAP27	ARHGAP27-006	chr17:43472309-43483300	-	protein_coding	-0.637312	0.64291	0.0393275	0.682295	0	0.637312	0.702403	0.421143	0	0
ENST00000541916.5_1	FNDC3A	FNDC3A-201	chr13:49550745-49783914	+	protein_coding	-0.636527	0.64326	0.0449326	0.696927	4.08828	4.72481	27.9521	23.151	16.5976	15.4413
ENST00000550487.5_1	COX14	COX14-001	chr12:50505762-50514234	+	protein_coding	-0.63599	0.643499	0.0223736	0.582985	5.23114	5.86713	55.5772	59.2178	38.8584	34.395
ENST00000389022.8_1	NT5M	NT5M-007	chr17:17206649-17250975	+	protein_coding	-0.634594	0.644122	0.0293519	0.627487	1.10452	1.73911	2.60267	2.09332	1.17499	1.12584
ENST00000368272.4_1	BGLAP	BGLAP-001	chr1:156211753-156213112	+	protein_coding	-0.634292	0.644257	0.000135071	0.104197	0	0.634292	0.544264	0.560128	0	0
ENST00000298784.5_1	FAM35A	FAM35A-001	chr10:88854953-88951220	+	protein_coding	-0.634194	0.6443	0.0133997	0.508126	2.65251	3.28671	8.74822	8.76946	4.97265	5.61921
ENST00000575040.1_2	PKMYT1	PKMYT1-022	chr16:3022794-3024269	-	protein_coding	-0.634013	0.644382	0.0297325	0.628846	1.10677	1.74079	2.43921	2.24787	1.31451	1.00394
ENST00000542098.2_1	RMND5B	RMND5B-201	chr5:177562214-177575571	+	protein_coding	-0.633955	0.644408	2.00576e-05	0.0516101	0	0.633955	0.548762	0.55487	0	0
ENST00000502440.1_2	HAUS3	HAUS3-004	chr4:2242643-2243855	-	protein_coding	-0.633072	0.644802	0.0224641	0.584047	0	0.633072	0.658169	0.450503	0	0
ENST00000430029.1_2	PTCD1	PTCD1-004	chr7:99032433-99036270	-	protein_coding	-0.632852	0.6449	0.0219369	0.581953	0.0818529	0.714704	0.753162	0.536289	0.056053	0.060705
ENST00000522056.5_1	FADS2	FADS2-002	chr11:61583876-61633429	+	protein_coding	-0.632716	0.644961	0.0447653	0.696149	1.42085	2.05357	2.93996	3.37402	1.90214	1.47014
ENST00000599794.5_1	TIMM50	TIMM50-008	chr19:39971481-39980759	+	protein_coding	-0.631345	0.645574	0.0193846	0.561224	0.307198	0.938543	0.835482	1.00128	0.183809	0.293212
ENST00000565850.1_1	CMTR2	CMTR2-005	chr16:71319427-71323317	-	protein_coding	-0.629809	0.646262	0.000120847	0.103075	0	0.629809	0.554804	0.539951	0	0
ENST00000408948.7_1	MARK2	MARK2-016	chr11:63662658-63676727	+	protein_coding	-0.629755	0.646286	0.0471221	0.704134	2.31162	2.94137	6.81367	6.5514	3.50651	4.46881
ENST00000374185.7_1	DHDDS	DHDDS-005	chr1:26758833-26774667	+	protein_coding	-0.62937	0.646459	0.048932	0.705462	0.732573	1.36194	1.3285	1.83724	0.689693	0.633974
ENST00000509314.5_1	FBXL5	FBXL5-011	chr4:15640172-15661487	-	protein_coding	-0.628375	0.646905	2.96317e-06	0.0217156	0	0.628375	0.544664	0.546982	0	0
ENST00000564653.5_1	COG4	COG4-014	chr16:70546170-70557453	-	protein_coding	-0.627951	0.647095	0.046709	0.704134	0	0.627951	0.703666	0.401779	0	0
ENST00000504170.2_1	ZCCHC10	ZCCHC10-005	chr5:132354730-132362281	-	protein_coding	-0.627074	0.647488	0.0437485	0.692149	2.47041	3.09748	8.09692	7.05331	4.95346	4.15898
ENST00000230461.10_1	TMEM30A	TMEM30A-002	chr6:75962640-75994684	-	protein_coding	-0.626259	0.647854	0.00284468	0.318279	3.39019	4.01645	15.4701	14.9019	9.32667	9.6448
ENST00000431540.7_1	CDH13	CDH13-003	chr16:82660575-83214699	+	protein_coding	-0.625659	0.648123	0.043766	0.692149	0	0.625659	0.694705	0.404722	0	0
ENST00000368531.6_1	TPM3	TPM3-026	chr1:154131085-154155606	-	protein_coding	-0.625415	0.648233	0.013391	0.508126	1.06729	1.69271	2.19492	2.27077	1.20139	0.994695
ENST00000513223.2_1	SLC12A7	SLC12A7-007	chr5:1057643-1075549	-	protein_coding	-0.624573	0.648612	0.0442175	0.693751	1.66898	2.29356	4.18245	3.63793	1.94691	2.43133
ENST00000372556.3_1	PPCS	PPCS-002	chr1:42922232-42926085	+	protein_coding	-0.623236	0.649213	0.0269576	0.612349	1.21511	1.83835	2.55849	2.5936	1.1598	1.49549
ENST00000522587.5_1	ATP6V1E2	ATP6V1E2-002	chr2:46739006-46769696	-	protein_coding	-0.620361	0.650508	0.0103496	0.472806	0.416438	1.0368	1.01402	1.09002	0.282284	0.389109
ENST00000521156.5_1	MTO1	MTO1-019	chr6:74191838-74210761	+	protein_coding	-0.618634	0.651287	0.00393918	0.354748	0.991907	1.61054	1.97682	2.13249	0.971208	1.00657
ENST00000560970.5_1	TPM1	TPM1-003	chr15:63335087-63358292	+	protein_coding	-0.618385	0.6514	0.00047335	0.165188	0	0.618385	0.549544	0.520901	0	0
ENST00000367067.8_1	CD55	CD55-201	chr1:207495078-207533112	+	protein_coding	-0.616056	0.652452	0.00451582	0.370122	2.08134	2.69739	5.38352	5.59072	3.3346	3.13181
ENST00000475321.5_1	RBBP4	RBBP4-007	chr1:33133920-33138502	+	protein_coding	-0.61485	0.652998	0.0153104	0.528012	0.871952	1.4868	1.83742	1.76835	0.737566	0.927642
ENST00000527044.5_1	CASC5	CASC5-201	chr15:40886447-40917782	+	protein_coding	-0.614286	0.653253	0.0021747	0.287984	0	0.614286	0.56155	0.500655	0	0
ENST00000603777.5_1	TAF15	TAF15-006	chr17:34136488-34174238	+	protein_coding	-0.614055	0.653358	0.0130373	0.50496	0.110671	0.724726	0.610575	0.695694	0.035546	0.1258
ENST00000512094.5_1	NPHP3	NPHP3-011	chr3:132400472-132403529	-	protein_coding	-0.613214	0.653739	0.00454048	0.370235	0	0.613214	0.486328	0.574262	0	0
ENST00000309318.7_1	PPP1R14B	PPP1R14B-001	chr11:64011956-64014413	-	protein_coding	-0.612895	0.653883	0.022202	0.582799	5.70539	6.31828	75.2191	82.5454	53.5887	48.8752
ENST00000598526.5_1	ZNF417	ZNF417-003	chr19:58421363-58427978	-	protein_coding	-0.608823	0.655731	0.0337532	0.652099	0	0.608823	0.651301	0.408387	0	0
ENST00000569949.1_1	FA2H	FA2H-004	chr16:74752897-74775167	-	protein_coding	-0.60865	0.65581	0.00708308	0.417062	0.00551163	0.614162	0.477296	0.585969	0.00767	0
ENST00000574053.1_1	METRNL	METRNL-006	chr17:81051994-81052592	+	protein_coding	-0.60855	0.655856	0.00285781	0.319138	0.105719	0.714269	0.638998	0.642308	0.100599	0.052011
ENST00000302422.3_1	TMEM256	TMEM256-001	chr17:7306294-7307456	-	protein_coding	-0.605978	0.657026	0.000728709	0.191931	4.70219	5.30817	38.6487	38.5919	25.328	24.7385
ENST00000274030.10_1	USP53	USP53-001	chr4:120133791-120215901	+	protein_coding	-0.604213	0.65783	0.0418049	0.686739	0.12444	0.728653	0.68969	0.625122	0	0.188284
ENST00000368987.5_1	HORMAD1	HORMAD1-005	chr1:150679048-150693316	-	protein_coding	-0.6032	0.658292	0.000378696	0.154255	0	0.6032	0.531496	0.506769	0	0
ENST00000372185.5_1	FAM213A	FAM213A-002	chr10:82168250-82192753	+	protein_coding	-0.603117	0.65833	0.0248323	0.600606	2.77166	3.37478	9.03272	9.72503	5.44246	6.23857
ENST00000394888.8_1	CPSF7	CPSF7-006	chr11:61170121-61197503	-	protein_coding	-0.602629	0.658553	0.0091215	0.458369	0.0311842	0.633813	0.4906	0.615222	0.020476	0.023227
ENST00000269389.7_1	SECTM1	SECTM1-001	chr17:80278900-80291874	-	protein_coding	-0.602621	0.658557	0.0121582	0.49432	1.51788	2.1205	3.45302	3.24635	1.98043	1.75155
ENST00000578122.5_1	IFT20	IFT20-014	chr17:26655913-26662461	-	protein_coding	-0.601333	0.659144	0.0465171	0.704134	0.107322	0.708655	0.728607	0.5451	0	0.160417
ENST00000244769.8_1	ATXN1	ATXN1-001	chr6:16299343-16761687	-	protein_coding	-0.600908	0.659339	0.000829421	0.198498	0.00176887	0.602677	0.536848	0.500434	0.000658	0.001796
ENST00000577012.1_1	HGS	HGS-011	chr17:79651138-79655857	+	protein_coding	-0.600746	0.659413	0.00697126	0.417062	0.841104	1.44185	1.72307	1.71033	0.730027	0.854992
ENST00000533449.5_2	SERPINH1	SERPINH1-015	chr11:75273878-75277846	+	protein_coding	-0.599297	0.660076	0.0160706	0.534421	0	0.599297	0.436337	0.597925	0	0
ENST00000536178.1	SH2B2	SH2B2-202	chr7:101928405-101962097	+	protein_coding	-0.598743	0.660329	0.00705651	0.417062	0.37107	0.969813	1.00886	0.909567	0.325	0.262381
ENST00000508425.5_1	CLTB	CLTB-006	chr5:175819643-175843262	-	protein_coding	-0.598588	0.6604	0.0178034	0.549545	0.00574496	0.604333	0.437521	0.607795	0	0.007996
ENST00000449635.5_1	L3MBTL2	L3MBTL2-008	chr22:41605700-41617371	+	protein_coding	-0.598441	0.660467	0.00999932	0.466009	0	0.598441	0.578699	0.452105	0	0
ENST00000393596.2_1	P2RY2	P2RY2-003	chr11:72929502-72946979	+	protein_coding	-0.598011	0.660664	0.0115841	0.485918	7.21347e-07	0.598012	0.447018	0.583307	0	1e-06
ENST00000534825.5_1	CAPRIN1	CAPRIN1-007	chr11:34073602-34097976	+	protein_coding	-0.596798	0.66122	0.00862092	0.449679	0.472954	1.06975	1.17806	1.02295	0.372207	0.40387
ENST00000612421.2_1	SERPINB6	SERPINB6-201	chr6:2948394-2971282	-	protein_coding	-0.595164	0.661969	0.026048	0.60614	0.514812	1.10998	1.09154	1.22744	0.517435	0.345358
ENST00000446731.2_1	MSRB3	MSRB3-010	chr12:65720655-65882024	+	protein_coding	-0.593011	0.662958	0.0130644	0.50496	0.0356672	0.628678	0.484782	0.61005	0.050688	0
ENST00000472571.2_1	FAM104B	FAM104B-002	chrX:55171789-55187615	-	protein_coding	-0.59227	0.663299	0.0367336	0.670789	0.617481	1.20975	1.39202	1.23654	0.651407	0.4253
ENST00000507105.1_2	FAT1	FAT1-010	chr4:187509961-187519178	-	protein_coding	-0.591728	0.663548	0.0039279	0.354285	0	0.591728	0.468693	0.54641	0	0
ENST00000238609.3_1	IFI27L2	IFI27L2-001	chr14:94594118-94596001	-	protein_coding	-0.591252	0.663767	0.0160503	0.534421	3.50005	4.09131	16.2257	15.8669	10.912	9.7463
ENST00000548100.1_1	ZFC3H1	ZFC3H1-003	chr12:72050123-72057604	-	protein_coding	-0.590296	0.664207	0.00776781	0.429633	0.104655	0.694951	0.640356	0.597586	0.112182	0.03952
ENST00000395200.5_1	MAPK3	MAPK3-011	chr16:30127956-30134471	-	protein_coding	-0.588948	0.664828	0.0110653	0.477843	0	0.588948	0.570713	0.440406	0	0
ENST00000409183.5_1	AFTPH	AFTPH-002	chr2:64779646-64819266	+	protein_coding	-0.588497	0.665035	0.0302242	0.631706	0.511431	1.09993	1.24968	1.04222	0.350399	0.504701
ENST00000369327.7_1	MAP3K7	MAP3K7-004	chr6:91223292-91296608	-	protein_coding	-0.585298	0.666512	0.00053918	0.171891	1.17913	1.76443	2.42465	2.37037	1.25311	1.27576
ENST00000535408.5_2	AMN1	AMN1-006	chr12:31841941-31882055	-	protein_coding	-0.585081	0.666612	0.0364836	0.669141	0	0.585081	0.62451	0.385261	0	0
