# Supplementary material for: Dysregulation of p53-RBM25-mediated circAMOTL1L biogenesis contributes to prostate cancer progression through the circAMOTL1L-miR-193a-5p-Pcdha pathway
Source: Oncogene. 2018 Dec 7;38(14):2516–32. doi: 10.1038/s41388-018-0602-8 (PMC6484770; doi:10.1038/s41388-018-0602-8)
Supplement: Supplementary file 7 — Supplementary Table 5 [file 41388_2018_602_MOESM7_ESM.xlsx]

## Sheet: Sheet0
Entry	Entry name	Status	Protein names	Gene names	Organism	Length
Q99497	PARK7_HUMAN	reviewed	Protein/nucleic acid deglycase DJ-1 (EC 3.1.2.-) (EC 3.5.1.-) (EC 3.5.1.124) (Maillard deglycase) (Oncogene DJ1) (Parkinson disease protein 7) (Parkinsonism-associated deglycase) (Protein DJ-1) (DJ-1)	PARK7	Homo sapiens (Human)	189
P84022	SMAD3_HUMAN	reviewed	Mothers against decapentaplegic homolog 3 (MAD homolog 3) (Mad3) (Mothers against DPP homolog 3) (hMAD-3) (JV15-2) (SMAD family member 3) (SMAD 3) (Smad3) (hSMAD3)	SMAD3 MADH3	Homo sapiens (Human)	425
Q93062	RBPMS_HUMAN	reviewed	RNA-binding protein with multiple splicing (RBP-MS) (Heart and RRM expressed sequence) (Hermes)	RBPMS HERMES	Homo sapiens (Human)	196
Q06787	FMR1_HUMAN	reviewed	Synaptic functional regulator FMR1 (Fragile X mental retardation protein 1) (FMRP) (Protein FMR-1)	FMR1	Homo sapiens (Human)	632
P36897	TGFR1_HUMAN	reviewed	TGF-beta receptor type-1 (TGFR-1) (EC 2.7.11.30) (Activin A receptor type II-like protein kinase of 53kD) (Activin receptor-like kinase 5) (ALK-5) (ALK5) (Serine/threonine-protein kinase receptor R4) (SKR4) (TGF-beta type I receptor) (Transforming growth factor-beta receptor type I) (TGF-beta receptor type I) (TbetaR-I)	TGFBR1 ALK5 SKR4	Homo sapiens (Human)	503
Q13485	SMAD4_HUMAN	reviewed	Mothers against decapentaplegic homolog 4 (MAD homolog 4) (Mothers against DPP homolog 4) (Deletion target in pancreatic carcinoma 4) (SMAD family member 4) (SMAD 4) (Smad4) (hSMAD4)	SMAD4 DPC4 MADH4	Homo sapiens (Human)	552
Q00839	HNRPU_HUMAN	reviewed	Heterogeneous nuclear ribonucleoprotein U (hnRNP U) (GRIP120) (Nuclear p120 ribonucleoprotein) (Scaffold-attachment factor A) (SAF-A) (p120) (pp120)	HNRNPU C1orf199 HNRPU SAFA U21.1	Homo sapiens (Human)	825
Q15796	SMAD2_HUMAN	reviewed	Mothers against decapentaplegic homolog 2 (MAD homolog 2) (Mothers against DPP homolog 2) (JV18-1) (Mad-related protein 2) (hMAD-2) (SMAD family member 2) (SMAD 2) (Smad2) (hSMAD2)	SMAD2 MADH2 MADR2	Homo sapiens (Human)	467
Q04637	IF4G1_HUMAN	reviewed	Eukaryotic translation initiation factor 4 gamma 1 (eIF-4-gamma 1) (eIF-4G 1) (eIF-4G1) (p220)	EIF4G1 EIF4F EIF4G EIF4GI	Homo sapiens (Human)	1599
P55265	DSRAD_HUMAN	reviewed	Double-stranded RNA-specific adenosine deaminase (DRADA) (EC 3.5.4.37) (136 kDa double-stranded RNA-binding protein) (p136) (Interferon-inducible protein 4) (IFI-4) (K88DSRBP)	ADAR ADAR1 DSRAD G1P1 IFI4	Homo sapiens (Human)	1226
P19525	E2AK2_HUMAN	reviewed	Interferon-induced, double-stranded RNA-activated protein kinase (EC 2.7.11.1) (Eukaryotic translation initiation factor 2-alpha kinase 2) (eIF-2A protein kinase 2) (Interferon-inducible RNA-dependent protein kinase) (P1/eIF-2A protein kinase) (Protein kinase RNA-activated) (PKR) (Protein kinase R) (Tyrosine-protein kinase EIF2AK2) (EC 2.7.10.2) (p68 kinase)	EIF2AK2 PKR PRKR	Homo sapiens (Human)	551
P35638	DDIT3_HUMAN	reviewed	DNA damage-inducible transcript 3 protein (DDIT-3) (C/EBP zeta) (C/EBP-homologous protein) (CHOP) (C/EBP-homologous protein 10) (CHOP-10) (CCAAT/enhancer-binding protein homologous protein) (Growth arrest and DNA damage-inducible protein GADD153)	DDIT3 CHOP CHOP10 GADD153	Homo sapiens (Human)	169
P26651	TTP_HUMAN	reviewed	mRNA decay activator protein ZFP36 (G0/G1 switch regulatory protein 24) (Growth factor-inducible nuclear protein NUP475) (Tristetraprolin) (Zinc finger protein 36) (Zfp-36)	ZFP36 G0S24 NUP475 RNF162A TIS11A TTP	Homo sapiens (Human)	326
P09651	ROA1_HUMAN	reviewed	Heterogeneous nuclear ribonucleoprotein A1 (hnRNP A1) (Helix-destabilizing protein) (Single-strand RNA-binding protein) (hnRNP core protein A1) [Cleaved into: Heterogeneous nuclear ribonucleoprotein A1, N-terminally processed]	HNRNPA1 HNRPA1	Homo sapiens (Human)	372
Q01844	EWS_HUMAN	reviewed	RNA-binding protein EWS (EWS oncogene) (Ewing sarcoma breakpoint region 1 protein)	EWSR1 EWS	Homo sapiens (Human)	656
O75340	PDCD6_HUMAN	reviewed	Programmed cell death protein 6 (Apoptosis-linked gene 2 protein homolog) (ALG-2)	PDCD6 ALG2	Homo sapiens (Human)	191
Q07352	TISB_HUMAN	reviewed	mRNA decay activator protein ZFP36L1 (Butyrate response factor 1) (EGF-response factor 1) (ERF-1) (TPA-induced sequence 11b) (Zinc finger protein 36, C3H1 type-like 1) (ZFP36-like 1)	ZFP36L1 BERG36 BRF1 ERF1 RNF162B TIS11B	Homo sapiens (Human)	338
P35637	FUS_HUMAN	reviewed	RNA-binding protein FUS (75 kDa DNA-pairing protein) (Oncogene FUS) (Oncogene TLS) (POMp75) (Translocated in liposarcoma protein)	FUS TLS	Homo sapiens (Human)	526
P06730	IF4E_HUMAN	reviewed	Eukaryotic translation initiation factor 4E (eIF-4E) (eIF4E) (eIF-4F 25 kDa subunit) (mRNA cap-binding protein)	EIF4E EIF4EL1 EIF4F	Homo sapiens (Human)	217
Q9BWF3	RBM4_HUMAN	reviewed	RNA-binding protein 4 (Lark homolog) (hLark) (RNA-binding motif protein 4) (RNA-binding motif protein 4a)	RBM4 RBM4A	Homo sapiens (Human)	364
Q07666	KHDR1_HUMAN	reviewed	KH domain-containing, RNA-binding, signal transduction-associated protein 1 (GAP-associated tyrosine phosphoprotein p62) (Src-associated in mitosis 68 kDa protein) (Sam68) (p21 Ras GTPase-activating protein-associated p62) (p68)	KHDRBS1 SAM68	Homo sapiens (Human)	443
P38159	RBMX_HUMAN	reviewed	RNA-binding motif protein, X chromosome (Glycoprotein p43) (Heterogeneous nuclear ribonucleoprotein G) (hnRNP G) [Cleaved into: RNA-binding motif protein, X chromosome, N-terminally processed]	RBMX HNRPG RBMXP1	Homo sapiens (Human)	391
Q15633	TRBP2_HUMAN	reviewed	RISC-loading complex subunit TARBP2 (TAR RNA-binding protein 2) (Trans-activation-responsive RNA-binding protein)	TARBP2 TRBP	Homo sapiens (Human)	366
P23246	SFPQ_HUMAN	reviewed	Splicing factor, proline- and glutamine-rich (100 kDa DNA-pairing protein) (hPOMp100) (DNA-binding p52/p100 complex, 100 kDa subunit) (Polypyrimidine tract-binding protein-associated-splicing factor) (PSF) (PTB-associated-splicing factor)	SFPQ PSF	Homo sapiens (Human)	707
P11940	PABP1_HUMAN	reviewed	Polyadenylate-binding protein 1 (PABP-1) (Poly(A)-binding protein 1)	PABPC1 PAB1 PABP1 PABPC2	Homo sapiens (Human)	636
Q8TCS8	PNPT1_HUMAN	reviewed	Polyribonucleotide nucleotidyltransferase 1, mitochondrial (EC 2.7.7.8) (3'-5' RNA exonuclease OLD35) (PNPase old-35) (Polynucleotide phosphorylase 1) (PNPase 1) (Polynucleotide phosphorylase-like protein)	PNPT1 PNPASE	Homo sapiens (Human)	783
Q9UL18	AGO1_HUMAN	reviewed	Protein argonaute-1 (Argonaute1) (hAgo1) (Argonaute RISC catalytic component 1) (Eukaryotic translation initiation factor 2C 1) (eIF-2C 1) (eIF2C 1) (Putative RNA-binding protein Q99)	AGO1 EIF2C1	Homo sapiens (Human)	857
P21399	ACOC_HUMAN	reviewed	Cytoplasmic aconitate hydratase (Aconitase) (EC 4.2.1.3) (Citrate hydro-lyase) (Ferritin repressor protein) (Iron regulatory protein 1) (IRP1) (Iron-responsive element-binding protein 1) (IRE-BP 1)	ACO1 IREB1	Homo sapiens (Human)	889
Q9NQ94	A1CF_HUMAN	reviewed	APOBEC1 complementation factor (APOBEC1-stimulating protein)	A1CF ACF ASP	Homo sapiens (Human)	594
P51816	AFF2_HUMAN	reviewed	AF4/FMR2 family member 2 (Fragile X E mental retardation syndrome protein) (Fragile X mental retardation 2 protein) (FMR2P) (Protein FMR-2) (Protein Ox19)	AFF2 FMR2 OX19	Homo sapiens (Human)	1311
P41238	ABEC1_HUMAN	reviewed	C->U-editing enzyme APOBEC-1 (EC 3.5.4.36) (Apolipoprotein B mRNA-editing enzyme 1) (HEPR) (mRNA(cytosine(6666)) deaminase 1)	APOBEC1	Homo sapiens (Human)	236
Q03989	ARI5A_HUMAN	reviewed	AT-rich interactive domain-containing protein 5A (ARID domain-containing protein 5A) (Modulator recognition factor 1) (MRF-1)	ARID5A MRF1	Homo sapiens (Human)	594
Q13825	AUHM_HUMAN	reviewed	Methylglutaconyl-CoA hydratase, mitochondrial (EC 4.2.1.18) (AU-specific RNA-binding enoyl-CoA hydratase) (AU-binding protein/enoyl-CoA hydratase) (Itaconyl-CoA hydratase) (EC 4.2.1.56)	AUH	Homo sapiens (Human)	339
Q9H694	BICC1_HUMAN	reviewed	Protein bicaudal C homolog 1 (Bic-C)	BICC1	Homo sapiens (Human)	974
Q8N9W6	BOLL_HUMAN	reviewed	Protein boule-like	BOLL BOULE	Homo sapiens (Human)	283
Q7Z7F0	BLOM7_HUMAN	reviewed	Protein BLOM7 (Brings lots of money 7)	KIAA0907 BLOM7 SNORA80EHG	Homo sapiens (Human)	614
Q92879	CELF1_HUMAN	reviewed	CUGBP Elav-like family member 1 (CELF-1) (50 kDa nuclear polyadenylated RNA-binding protein) (Bruno-like protein 2) (CUG triplet repeat RNA-binding protein 1) (CUG-BP1) (CUG-BP- and ETR-3-like factor 1) (Deadenylation factor CUG-BP) (Embryo deadenylation element-binding protein homolog) (EDEN-BP homolog) (RNA-binding protein BRUNOL-2)	CELF1 BRUNOL2 CUGBP CUGBP1 NAB50	Homo sapiens (Human)	486
Q8N6W0	CELF5_HUMAN	reviewed	CUGBP Elav-like family member 5 (CELF-5) (Bruno-like protein 5) (CUG-BP- and ETR-3-like factor 5) (RNA-binding protein BRUNOL-5)	CELF5 BRUNOL5	Homo sapiens (Human)	485
Q96J87	CELF6_HUMAN	reviewed	CUGBP Elav-like family member 6 (CELF-6) (Bruno-like protein 6) (CUG-BP- and ETR-3-like factor 6) (RNA-binding protein BRUNOL-6)	CELF6 BRUNOL6	Homo sapiens (Human)	481
O95319	CELF2_HUMAN	reviewed	CUGBP Elav-like family member 2 (CELF-2) (Bruno-like protein 3) (CUG triplet repeat RNA-binding protein 2) (CUG-BP2) (CUG-BP- and ETR-3-like factor 2) (ELAV-type RNA-binding protein 3) (ETR-3) (Neuroblastoma apoptosis-related RNA-binding protein) (hNAPOR) (RNA-binding protein BRUNOL-3)	CELF2 BRUNOL3 CUGBP2 ETR3 NAPOR	Homo sapiens (Human)	508
Q5SZQ8	CELF3_HUMAN	reviewed	CUGBP Elav-like family member 3 (CELF-3) (Bruno-like protein 1) (CAG repeat protein 4) (CUG-BP- and ETR-3-like factor 3) (ELAV-type RNA-binding protein 1) (ETR-1) (Expanded repeat domain protein CAG/CTG 4) (RNA-binding protein BRUNOL-1) (Trinucleotide repeat-containing gene 4 protein)	CELF3 BRUNOL1 CAGH4 ERDA4 TNRC4	Homo sapiens (Human)	465
Q9BZC1	CELF4_HUMAN	reviewed	CUGBP Elav-like family member 4 (CELF-4) (Bruno-like protein 4) (CUG-BP- and ETR-3-like factor 4) (RNA-binding protein BRUNOL-4)	CELF4 BRUNOL4	Homo sapiens (Human)	486
P45973	CBX5_HUMAN	reviewed	Chromobox protein homolog 5 (Antigen p25) (Heterochromatin protein 1 homolog alpha) (HP1 alpha)	CBX5 HP1A	Homo sapiens (Human)	191
Q14011	CIRBP_HUMAN	reviewed	Cold-inducible RNA-binding protein (A18 hnRNP) (Glycine-rich RNA-binding protein CIRP)	CIRBP A18HNRNP CIRP	Homo sapiens (Human)	172
Q8NE35	CPEB3_HUMAN	reviewed	Cytoplasmic polyadenylation element-binding protein 3 (CPE-BP3) (CPE-binding protein 3) (hCPEB-3)	CPEB3 KIAA0940	Homo sapiens (Human)	698
Q16630	CPSF6_HUMAN	reviewed	Cleavage and polyadenylation specificity factor subunit 6 (Cleavage and polyadenylation specificity factor 68 kDa subunit) (CFIm68) (CPSF 68 kDa subunit) (Pre-mRNA cleavage factor Im 68 kDa subunit) (Protein HPBRII-4/7)	CPSF6 CFIM68	Homo sapiens (Human)	551
Q9BZB8	CPEB1_HUMAN	reviewed	Cytoplasmic polyadenylation element-binding protein 1 (CPE-BP1) (CPE-binding protein 1) (h-CPEB) (hCPEB-1)	CPEB1 CPEB	Homo sapiens (Human)	566
Q17RY0	CPEB4_HUMAN	reviewed	Cytoplasmic polyadenylation element-binding protein 4 (CPE-BP4) (CPE-binding protein 4) (hCPEB-4)	CPEB4 KIAA1673	Homo sapiens (Human)	729
O43809	CPSF5_HUMAN	reviewed	Cleavage and polyadenylation specificity factor subunit 5 (Cleavage and polyadenylation specificity factor 25 kDa subunit) (CFIm25) (CPSF 25 kDa subunit) (Nucleoside diphosphate-linked moiety X motif 21) (Nudix motif 21) (Pre-mRNA cleavage factor Im 25 kDa subunit)	NUDT21 CFIM25 CPSF25 CPSF5	Homo sapiens (Human)	227
O75534	CSDE1_HUMAN	reviewed	Cold shock domain-containing protein E1 (N-ras upstream gene protein) (Protein UNR)	CSDE1 D1S155E KIAA0885 NRU UNR	Homo sapiens (Human)	798
Q9NQZ3	DAZ1_HUMAN	reviewed	Deleted in azoospermia protein 1	DAZ1 DAZ SPGY	Homo sapiens (Human)	744
Q9Y534	CSDC2_HUMAN	reviewed	Cold shock domain-containing protein C2 (RNA-binding protein PIPPin)	CSDC2 PIPPIN	Homo sapiens (Human)	153
Q9NR90	DAZ3_HUMAN	reviewed	Deleted in azoospermia protein 3	DAZ3	Homo sapiens (Human)	486
Q86XP3	DDX42_HUMAN	reviewed	ATP-dependent RNA helicase DDX42 (EC 3.6.4.13) (DEAD box protein 42) (RNA helicase-like protein) (RHELP) (RNA helicase-related protein) (RNAHP) (SF3b DEAD box protein) (Splicing factor 3B-associated 125 kDa protein) (SF3b125)	DDX42	Homo sapiens (Human)	938
O43583	DENR_HUMAN	reviewed	Density-regulated protein (DRP) (Protein DRP1) (Smooth muscle cell-associated protein 3) (SMAP-3)	DENR DRP1 H14	Homo sapiens (Human)	198
Q96EP5	DAZP1_HUMAN	reviewed	DAZ-associated protein 1 (Deleted in azoospermia-associated protein 1)	DAZAP1	Homo sapiens (Human)	407
Q92904	DAZL_HUMAN	reviewed	Deleted in azoospermia-like (DAZ homolog) (DAZ-like autosomal) (Deleted in azoospermia-like 1) (SPGY-like-autosomal)	DAZL DAZH DAZL1 DAZLA SPGYLA	Homo sapiens (Human)	295
Q8IYX4	DND1_HUMAN	reviewed	Dead end protein homolog 1 (RNA-binding motif, single-stranded-interacting protein 4)	DND1 RBMS4	Homo sapiens (Human)	353
Q13117	DAZ2_HUMAN	reviewed	Deleted in azoospermia protein 2	DAZ2	Homo sapiens (Human)	558
Q86SG3	DAZ4_HUMAN	reviewed	Deleted in azoospermia protein 4	DAZ4	Homo sapiens (Human)	579
Q96FG2	ELMD3_HUMAN	reviewed	ELMO domain-containing protein 3 (RNA-binding motif and ELMO domain-containing protein 1) (RNA-binding motif protein 29) (RNA-binding protein 29)	ELMOD3 RBED1 RBM29 PP4068	Homo sapiens (Human)	381
Q12926	ELAV2_HUMAN	reviewed	ELAV-like protein 2 (ELAV-like neuronal protein 1) (Hu-antigen B) (HuB) (Nervous system-specific RNA-binding protein Hel-N1)	ELAVL2 HUB	Homo sapiens (Human)	359
Q6NXG1	ESRP1_HUMAN	reviewed	Epithelial splicing regulatory protein 1 (RNA-binding motif protein 35A) (RNA-binding protein 35A)	ESRP1 RBM35A	Homo sapiens (Human)	681
Q8N9N8	EIF1A_HUMAN	reviewed	Probable RNA-binding protein EIF1AD (Eukaryotic translation initiation factor 1A domain-containing protein) (Haponin)	EIF1AD	Homo sapiens (Human)	165
P11308	ERG_HUMAN	reviewed	Transcriptional regulator ERG (Transforming protein ERG)	ERG	Homo sapiens (Human)	486
Q15717	ELAV1_HUMAN	reviewed	ELAV-like protein 1 (Hu-antigen R) (HuR)	ELAVL1 HUR	Homo sapiens (Human)	326
O75821	EIF3G_HUMAN	reviewed	Eukaryotic translation initiation factor 3 subunit G (eIF3g) (Eukaryotic translation initiation factor 3 RNA-binding subunit) (eIF-3 RNA-binding subunit) (Eukaryotic translation initiation factor 3 subunit 4) (eIF-3-delta) (eIF3 p42) (eIF3 p44)	EIF3G EIF3S4	Homo sapiens (Human)	320
Q9NZB2	F120A_HUMAN	reviewed	Constitutive coactivator of PPAR-gamma-like protein 1 (Oxidative stress-associated Src activator) (Protein FAM120A)	FAM120A C9orf10 KIAA0183 OSSA	Homo sapiens (Human)	1118
Q9H6T0	ESRP2_HUMAN	reviewed	Epithelial splicing regulatory protein 2 (RNA-binding motif protein 35B) (RNA-binding protein 35B)	ESRP2 RBM35B PP7059	Homo sapiens (Human)	727
Q13045	FLII_HUMAN	reviewed	Protein flightless-1 homolog	FLII FLIL	Homo sapiens (Human)	1269
P51116	FXR2_HUMAN	reviewed	Fragile X mental retardation syndrome-related protein 2	FXR2 FMR1L2	Homo sapiens (Human)	673
Q9UN86	G3BP2_HUMAN	reviewed	Ras GTPase-activating protein-binding protein 2 (G3BP-2) (GAP SH3 domain-binding protein 2)	G3BP2 KIAA0660	Homo sapiens (Human)	482
Q92945	FUBP2_HUMAN	reviewed	Far upstream element-binding protein 2 (FUSE-binding protein 2) (KH type-splicing regulatory protein) (KSRP) (p75)	KHSRP FUBP2	Homo sapiens (Human)	711
P51114	FXR1_HUMAN	reviewed	Fragile X mental retardation syndrome-related protein 1 (hFXR1p)	FXR1	Homo sapiens (Human)	621
Q9UBS5	GABR1_HUMAN	reviewed	Gamma-aminobutyric acid type B receptor subunit 1 (GABA-B receptor 1) (GABA-B-R1) (GABA-BR1) (GABABR1) (Gb1)	GABBR1 GPRC3A	Homo sapiens (Human)	961
Q8TEQ6	GEMI5_HUMAN	reviewed	Gem-associated protein 5 (Gemin5)	GEMIN5	Homo sapiens (Human)	1508
Q12849	GRSF1_HUMAN	reviewed	G-rich sequence factor 1 (GRSF-1)	GRSF1	Homo sapiens (Human)	480
Q5JVS0	HABP4_HUMAN	reviewed	Intracellular hyaluronan-binding protein 4 (IHABP-4) (IHABP4) (Hyaluronan-binding protein 4) (Ki-1/57 intracellular antigen)	HABP4	Homo sapiens (Human)	413
O94992	HEXI1_HUMAN	reviewed	Protein HEXIM1 (Cardiac lineage protein 1) (Estrogen down-regulated gene 1 protein) (Hexamethylene bis-acetamide-inducible protein 1) (Menage a quatre protein 1)	HEXIM1 CLP1 EDG1 HIS1 MAQ1	Homo sapiens (Human)	359
Q8WVV9	HNRLL_HUMAN	reviewed	Heterogeneous nuclear ribonucleoprotein L-like (hnRNPLL) (Stromal RNA-regulating factor)	HNRNPLL HNRPLL SRRF BLOCK24	Homo sapiens (Human)	542
O60506	HNRPQ_HUMAN	reviewed	Heterogeneous nuclear ribonucleoprotein Q (hnRNP Q) (Glycine- and tyrosine-rich RNA-binding protein) (GRY-RBP) (NS1-associated protein 1) (Synaptotagmin-binding, cytoplasmic RNA-interacting protein)	SYNCRIP HNRPQ NSAP1	Homo sapiens (Human)	623
Q14103	HNRPD_HUMAN	reviewed	Heterogeneous nuclear ribonucleoprotein D0 (hnRNP D0) (AU-rich element RNA-binding protein 1)	HNRNPD AUF1 HNRPD	Homo sapiens (Human)	355
O00425	IF2B3_HUMAN	reviewed	Insulin-like growth factor 2 mRNA-binding protein 3 (IGF2 mRNA-binding protein 3) (IMP-3) (IGF-II mRNA-binding protein 3) (KH domain-containing protein overexpressed in cancer) (hKOC) (VICKZ family member 3)	IGF2BP3 IMP3 KOC1 VICKZ3	Homo sapiens (Human)	579
P09914	IFIT1_HUMAN	reviewed	Interferon-induced protein with tetratricopeptide repeats 1 (IFIT-1) (Interferon-induced 56 kDa protein) (IFI-56K) (P56)	IFIT1 G10P1 IFI56 IFNAI1 ISG56	Homo sapiens (Human)	478
Q13325	IFIT5_HUMAN	reviewed	Interferon-induced protein with tetratricopeptide repeats 5 (IFIT-5) (Interferon-induced 58 kDa protein) (Retinoic acid- and interferon-inducible 58 kDa protein) (P58)	IFIT5 ISG58 RI58	Homo sapiens (Human)	482
Q12906	ILF3_HUMAN	reviewed	Interleukin enhancer-binding factor 3 (Double-stranded RNA-binding protein 76) (DRBP76) (M-phase phosphoprotein 4) (MPP4) (Nuclear factor associated with dsRNA) (NFAR) (Nuclear factor of activated T-cells 90 kDa) (NF-AT-90) (Translational control protein 80) (TCP80)	ILF3 DRBF MPHOSPH4 NF90	Homo sapiens (Human)	894
P31269	HXA9_HUMAN	reviewed	Homeobox protein Hox-A9 (Homeobox protein Hox-1G)	HOXA9 HOX1G	Homo sapiens (Human)	272
Q9NZI8	IF2B1_HUMAN	reviewed	Insulin-like growth factor 2 mRNA-binding protein 1 (IGF2 mRNA-binding protein 1) (IMP-1) (IMP1) (Coding region determinant-binding protein) (CRD-BP) (IGF-II mRNA-binding protein 1) (VICKZ family member 1) (Zipcode-binding protein 1) (ZBP-1)	IGF2BP1 CRDBP VICKZ1 ZBP1	Homo sapiens (Human)	577
Q12905	ILF2_HUMAN	reviewed	Interleukin enhancer-binding factor 2 (Nuclear factor of activated T-cells 45 kDa)	ILF2 NF45 PRO3063	Homo sapiens (Human)	390
Q96N16	JKIP1_HUMAN	reviewed	Janus kinase and microtubule-interacting protein 1 (GABA-B receptor-binding protein) (Multiple alpha-helices and RNA-linker protein 1) (Marlin-1)	JAKMIP1 GABABRBP JAMIP1 MARLIN1	Homo sapiens (Human)	626
O75525	KHDR3_HUMAN	reviewed	KH domain-containing, RNA-binding, signal transduction-associated protein 3 (RNA-binding protein T-Star) (Sam68-like mammalian protein 2) (SLM-2) (Sam68-like phosphotyrosine protein)	KHDRBS3 SALP SLM2	Homo sapiens (Human)	346
O60870	KIN17_HUMAN	reviewed	DNA/RNA-binding protein KIN17 (Binding to curved DNA) (KIN, antigenic determinant of recA protein homolog)	KIN BTCD KIN17	Homo sapiens (Human)	393
P48200	IREB2_HUMAN	reviewed	Iron-responsive element-binding protein 2 (IRE-BP 2) (Iron regulatory protein 2) (IRP2)	IREB2	Homo sapiens (Human)	963
Q9NQ29	LUC7L_HUMAN	reviewed	Putative RNA-binding protein Luc7-like 1 (Putative SR protein LUC7B1) (SR+89)	LUC7L LUC7L1	Homo sapiens (Human)	371
Q6PKG0	LARP1_HUMAN	reviewed	La-related protein 1 (La ribonucleoprotein domain family member 1)	LARP1 KIAA0731 LARP	Homo sapiens (Human)	1096
Q9H9Z2	LN28A_HUMAN	reviewed	Protein lin-28 homolog A (Lin-28A) (Zinc finger CCHC domain-containing protein 1)	LIN28A CSDD1 LIN28 ZCCHC1	Homo sapiens (Human)	209
Q5VWX1	KHDR2_HUMAN	reviewed	KH domain-containing, RNA-binding, signal transduction-associated protein 2 (Sam68-like mammalian protein 1) (SLM-1) (hSLM-1)	KHDRBS2 SLM1	Homo sapiens (Human)	349
Q71RC2	LARP4_HUMAN	reviewed	La-related protein 4 (La ribonucleoprotein domain family member 4)	LARP4 PP13296	Homo sapiens (Human)	724
Q9Y383	LC7L2_HUMAN	reviewed	Putative RNA-binding protein Luc7-like 2	LUC7L2 CGI-59 CGI-74	Homo sapiens (Human)	392
Q9NR56	MBNL1_HUMAN	reviewed	Muscleblind-like protein 1 (Triplet-expansion RNA-binding protein)	MBNL1 EXP KIAA0428 MBNL	Homo sapiens (Human)	388
P61326	MGN_HUMAN	reviewed	Protein mago nashi homolog	MAGOH MAGOHA	Homo sapiens (Human)	146
Q5VZF2	MBNL2_HUMAN	reviewed	Muscleblind-like protein 2 (Muscleblind-like protein 1) (Muscleblind-like protein-like) (Muscleblind-like protein-like 39)	MBNL2 MBLL MBLL39 MLP1	Homo sapiens (Human)	373
Q96EZ8	MCRS1_HUMAN	reviewed	Microspherule protein 1 (58 kDa microspherule protein) (Cell cycle-regulated factor p78) (INO80 complex subunit J) (MCRS2)	MCRS1 INO80Q MSP58	Homo sapiens (Human)	462
P42704	LPPRC_HUMAN	reviewed	Leucine-rich PPR motif-containing protein, mitochondrial (130 kDa leucine-rich protein) (LRP 130) (GP130)	LRPPRC LRP130	Homo sapiens (Human)	1394
Q32MZ4	LRRF1_HUMAN	reviewed	Leucine-rich repeat flightless-interacting protein 1 (LRR FLII-interacting protein 1) (GC-binding factor 2) (TAR RNA-interacting protein)	LRRFIP1 GCF2 TRIP	Homo sapiens (Human)	808
A1L020	MEX3A_HUMAN	reviewed	RNA-binding protein MEX3A (RING finger and KH domain-containing protein 4)	MEX3A RKHD4	Homo sapiens (Human)	520
Q6ZN04	MEX3B_HUMAN	reviewed	RNA-binding protein MEX3B (RING finger and KH domain-containing protein 3) (RING finger protein 195)	MEX3B KIAA2009 RKHD3 RNF195	Homo sapiens (Human)	569
Q86XN8	MEX3D_HUMAN	reviewed	RNA-binding protein MEX3D (RING finger and KH domain-containing protein 1) (RING finger protein 193) (TINO)	MEX3D KIAA2031 RKHD1 RNF193	Homo sapiens (Human)	651
Q96HR8	NAF1_HUMAN	reviewed	H/ACA ribonucleoprotein complex non-core subunit NAF1 (hNAF1)	NAF1	Homo sapiens (Human)	494
Q96DH6	MSI2H_HUMAN	reviewed	RNA-binding protein Musashi homolog 2 (Musashi-2)	MSI2	Homo sapiens (Human)	328
O43347	MSI1H_HUMAN	reviewed	RNA-binding protein Musashi homolog 1 (Musashi-1)	MSI1	Homo sapiens (Human)	362
Q99547	MPH6_HUMAN	reviewed	M-phase phosphoprotein 6	MPHOSPH6 MPP6	Homo sapiens (Human)	160
Q15233	NONO_HUMAN	reviewed	Non-POU domain-containing octamer-binding protein (NonO protein) (54 kDa nuclear RNA- and DNA-binding protein) (55 kDa nuclear protein) (DNA-binding p52/p100 complex, 52 kDa subunit) (NMT55) (p54(nrb)) (p54nrb)	NONO NRB54	Homo sapiens (Human)	471
P18615	NELFE_HUMAN	reviewed	Negative elongation factor E (NELF-E) (RNA-binding protein RD)	NELFE RD RDBP	Homo sapiens (Human)	380
Q9NX24	NHP2_HUMAN	reviewed	H/ACA ribonucleoprotein complex subunit 2 (Nucleolar protein family A member 2) (snoRNP protein NHP2)	NHP2 NOLA2 HSPC286	Homo sapiens (Human)	153
Q9ULX3	NOB1_HUMAN	reviewed	RNA-binding protein NOB1 (Phosphorylation regulatory protein HP-10) (Protein ART-4)	NOB1 ART4 NOB1P PSMD8BP1 MSTP158	Homo sapiens (Human)	412
Q9UNW9	NOVA2_HUMAN	reviewed	RNA-binding protein Nova-2 (Astrocytic NOVA1-like RNA-binding protein) (Neuro-oncological ventral antigen 2)	NOVA2 ANOVA NOVA3	Homo sapiens (Human)	492
O00567	NOP56_HUMAN	reviewed	Nucleolar protein 56 (Nucleolar protein 5A)	NOP56 NOL5A	Homo sapiens (Human)	594
P51843	NR0B1_HUMAN	reviewed	Nuclear receptor subfamily 0 group B member 1 (DSS-AHC critical region on the X chromosome protein 1) (Nuclear receptor DAX-1)	NR0B1 AHC DAX1	Homo sapiens (Human)	470
P51513	NOVA1_HUMAN	reviewed	RNA-binding protein Nova-1 (Neuro-oncological ventral antigen 1) (Onconeural ventral antigen 1) (Paraneoplastic Ri antigen) (Ventral neuron-specific protein 1)	NOVA1	Homo sapiens (Human)	510
O95453	PARN_HUMAN	reviewed	Poly(A)-specific ribonuclease PARN (EC 3.1.13.4) (Deadenylating nuclease) (Deadenylation nuclease) (Polyadenylate-specific ribonuclease)	PARN DAN	Homo sapiens (Human)	639
Q8NC51	PAIRB_HUMAN	reviewed	Plasminogen activator inhibitor 1 RNA-binding protein (PAI1 RNA-binding protein 1) (PAI-RBP1) (SERPINE1 mRNA-binding protein 1)	SERBP1 PAIRBP1 CGI-55	Homo sapiens (Human)	408
P51003	PAPOA_HUMAN	reviewed	Poly(A) polymerase alpha (PAP-alpha) (EC 2.7.7.19) (Polynucleotide adenylyltransferase alpha)	PAPOLA PAP	Homo sapiens (Human)	745
Q86TB9	PATL1_HUMAN	reviewed	Protein PAT1 homolog 1 (PAT1-like protein 1) (Protein PAT1 homolog b) (Pat1b) (hPat1b)	PATL1 OK/KNS-cl.5	Homo sapiens (Human)	770
C9JE40	PATL2_HUMAN	reviewed	Protein PAT1 homolog 2 (PAT1-like protein 2) (Protein PAT1 homolog a) (Pat1a) (hPat1a)	PATL2	Homo sapiens (Human)	543
Q9H0G5	NSRP1_HUMAN	reviewed	Nuclear speckle splicing regulatory protein 1 (Coiled-coil domain-containing protein 55) (Nuclear speckle-related protein 70) (NSrp70)	NSRP1 CCDC55 NSRP70	Homo sapiens (Human)	558
Q86U42	PABP2_HUMAN	reviewed	Polyadenylate-binding protein 2 (PABP-2) (Poly(A)-binding protein 2) (Nuclear poly(A)-binding protein 1) (Poly(A)-binding protein II) (PABII) (Polyadenylate-binding nuclear protein 1)	PABPN1 PAB2 PABP2	Homo sapiens (Human)	306
Q9NRX1	PNO1_HUMAN	reviewed	RNA-binding protein PNO1	PNO1	Homo sapiens (Human)	252
Q9UHX1	PUF60_HUMAN	reviewed	Poly(U)-binding-splicing factor PUF60 (60 kDa poly(U)-binding-splicing factor) (FUSE-binding protein-interacting repressor) (FBP-interacting repressor) (Ro-binding protein 1) (RoBP1) (Siah-binding protein 1) (Siah-BP1)	PUF60 FIR ROBPI SIAHBP1	Homo sapiens (Human)	559
Q8TB72	PUM2_HUMAN	reviewed	Pumilio homolog 2 (Pumilio-2)	PUM2 KIAA0235 PUMH2	Homo sapiens (Human)	1066
Q8WV60	PTCD2_HUMAN	reviewed	Pentatricopeptide repeat-containing protein 2, mitochondrial	PTCD2	Homo sapiens (Human)	388
Q96EY7	PTCD3_HUMAN	reviewed	Pentatricopeptide repeat domain-containing protein 3, mitochondrial (28S ribosomal protein S39, mitochondrial) (MRP-S39) (Mitochondrial small ribosomal subunit protein mS39) (Transformation-related gene 15 protein) (TRG-15)	PTCD3 MRPS39 TRG15	Homo sapiens (Human)	689
Q14671	PUM1_HUMAN	reviewed	Pumilio homolog 1 (HsPUM) (Pumilio-1)	PUM1 KIAA0099 PUMH1	Homo sapiens (Human)	1186
O95758	PTBP3_HUMAN	reviewed	Polypyrimidine tract-binding protein 3 (Regulator of differentiation 1) (Rod1)	PTBP3 ROD1	Homo sapiens (Human)	552
P26599	PTBP1_HUMAN	reviewed	Polypyrimidine tract-binding protein 1 (PTB) (57 kDa RNA-binding protein PPTB-1) (Heterogeneous nuclear ribonucleoprotein I) (hnRNP I)	PTBP1 PTB	Homo sapiens (Human)	531
P60900	PSA6_HUMAN	reviewed	Proteasome subunit alpha type-6 (EC 3.4.25.1) (27 kDa prosomal protein) (PROS-27) (p27K) (Macropain iota chain) (Multicatalytic endopeptidase complex iota chain) (Proteasome iota chain)	PSMA6 PROS27	Homo sapiens (Human)	246
Q9UKA9	PTBP2_HUMAN	reviewed	Polypyrimidine tract-binding protein 2 (Neural polypyrimidine tract-binding protein) (Neurally-enriched homolog of PTB) (PTB-like protein)	PTBP2 NPTB PTB PTBLP	Homo sapiens (Human)	531
Q96PU8	QKI_HUMAN	reviewed	Protein quaking (Hqk) (HqkI)	QKI HKQ	Homo sapiens (Human)	341
Q9H0Z9	RBM38_HUMAN	reviewed	RNA-binding protein 38 (CLL-associated antigen KW-5) (HSRNASEB) (RNA-binding motif protein 38) (RNA-binding region-containing protein 1) (ssDNA-binding protein SEB4)	RBM38 RNPC1 SEB4	Homo sapiens (Human)	239
Q9Y5S9	RBM8A_HUMAN	reviewed	RNA-binding protein 8A (Binder of OVCA1-1) (BOV-1) (RNA-binding motif protein 8A) (RNA-binding protein Y14) (Ribonucleoprotein RBM8A)	RBM8A RBM8 HSPC114 MDS014	Homo sapiens (Human)	174
Q8NDT2	RB15B_HUMAN	reviewed	Putative RNA-binding protein 15B (One-twenty two protein 3) (HuOTT3) (RNA-binding motif protein 15B)	RBM15B OTT3	Homo sapiens (Human)	890
Q9UKM9	RALY_HUMAN	reviewed	RNA-binding protein Raly (Autoantigen p542) (Heterogeneous nuclear ribonucleoprotein C-like 2) (hnRNP core protein C-like 2) (hnRNP associated with lethal yellow protein homolog)	RALY HNRPCL2 P542	Homo sapiens (Human)	306
P98175	RBM10_HUMAN	reviewed	RNA-binding protein 10 (G patch domain-containing protein 9) (RNA-binding motif protein 10) (RNA-binding protein S1-1) (S1-1)	RBM10 DXS8237E GPATC9 GPATCH9 KIAA0122	Homo sapiens (Human)	930
Q96T37	RBM15_HUMAN	reviewed	Putative RNA-binding protein 15 (One-twenty two protein 1) (RNA-binding motif protein 15)	RBM15 OTT OTT1	Homo sapiens (Human)	977
Q9BX46	RBM24_HUMAN	reviewed	RNA-binding protein 24 (RNA-binding motif protein 24) (RNA-binding region-containing protein 6)	RBM24 RNPC6	Homo sapiens (Human)	236
P49756	RBM25_HUMAN	reviewed	RNA-binding protein 25 (Arg/Glu/Asp-rich protein of 120 kDa) (RED120) (Protein S164) (RNA-binding motif protein 25) (RNA-binding region-containing protein 7)	RBM25 RNPC7	Homo sapiens (Human)	843
Q5T8P6	RBM26_HUMAN	reviewed	RNA-binding protein 26 (CTCL tumor antigen se70-2) (RNA-binding motif protein 26)	RBM26 C13orf10 PRO1777	Homo sapiens (Human)	1007
Q9P2N5	RBM27_HUMAN	reviewed	RNA-binding protein 27 (RNA-binding motif protein 27)	RBM27 KIAA1311	Homo sapiens (Human)	1060
Q9NW13	RBM28_HUMAN	reviewed	RNA-binding protein 28 (RNA-binding motif protein 28)	RBM28	Homo sapiens (Human)	759
P42696	RBM34_HUMAN	reviewed	RNA-binding protein 34 (RNA-binding motif protein 34)	RBM34 KIAA0117	Homo sapiens (Human)	430
Q14498	RBM39_HUMAN	reviewed	RNA-binding protein 39 (CAPER alpha) (Hepatocellular carcinoma protein 1) (RNA-binding motif protein 39) (RNA-binding region-containing protein 2) (Splicing factor HCC1)	RBM39 HCC1 RNPC2	Homo sapiens (Human)	530
Q96LT9	RBM40_HUMAN	reviewed	RNA-binding protein 40 (RNA-binding motif protein 40) (RNA-binding region-containing protein 3) (U11/U12 small nuclear ribonucleoprotein 65 kDa protein) (U11/U12 snRNP 65 kDa protein) (U11/U12-65K)	RNPC3 KIAA1839 RBM40 RNP	Homo sapiens (Human)	517
Q96IZ5	RBM41_HUMAN	reviewed	RNA-binding protein 41 (RNA-binding motif protein 41)	RBM41	Homo sapiens (Human)	413
Q6ZSC3	RBM43_HUMAN	reviewed	RNA-binding protein 43 (RNA-binding motif protein 43)	RBM43 C2orf38	Homo sapiens (Human)	357
Q8IUH3	RBM45_HUMAN	reviewed	RNA-binding protein 45 (Developmentally-regulated RNA-binding protein 1) (RB-1) (RNA-binding motif protein 45)	RBM45 DRB1 DRBP1	Homo sapiens (Human)	476
A0AV96	RBM47_HUMAN	reviewed	RNA-binding protein 47 (RNA-binding motif protein 47)	RBM47	Homo sapiens (Human)	593
P78332	RBM6_HUMAN	reviewed	RNA-binding protein 6 (Lung cancer antigen NY-LU-12) (Protein G16) (RNA-binding motif protein 6) (RNA-binding protein DEF-3)	RBM6 DEF3	Homo sapiens (Human)	1123
Q92804	RBP56_HUMAN	reviewed	TATA-binding protein-associated factor 2N (68 kDa TATA-binding protein-associated factor) (TAF(II)68) (TAFII68) (RNA-binding protein 56)	TAF15 RBP56 TAF2N	Homo sapiens (Human)	592
Q9NTZ6	RBM12_HUMAN	reviewed	RNA-binding protein 12 (RNA-binding motif protein 12) (SH3/WW domain anchor protein in the nucleus) (SWAN)	RBM12 KIAA0765 HRIHFB2091	Homo sapiens (Human)	932
Q96PK6	RBM14_HUMAN	reviewed	RNA-binding protein 14 (Paraspeckle protein 2) (PSP2) (RNA-binding motif protein 14) (RRM-containing coactivator activator/modulator) (Synaptotagmin-interacting protein) (SYT-interacting protein)	RBM14 SIP	Homo sapiens (Human)	669
Q9BQ04	RBM4B_HUMAN	reviewed	RNA-binding protein 4B (RNA-binding motif protein 30) (RNA-binding motif protein 4B) (RNA-binding protein 30)	RBM4B RBM30	Homo sapiens (Human)	359
Q9NWB1	RFOX1_HUMAN	reviewed	RNA binding protein fox-1 homolog 1 (Ataxin-2-binding protein 1) (Fox-1 homolog A) (Hexaribonucleotide-binding protein 1)	RBFOX1 A2BP A2BP1 FOX1 HRNBP1	Homo sapiens (Human)	397
O43251	RFOX2_HUMAN	reviewed	RNA binding protein fox-1 homolog 2 (Fox-1 homolog B) (Hexaribonucleotide-binding protein 2) (RNA-binding motif protein 9) (RNA-binding protein 9) (Repressor of tamoxifen transcriptional activity)	RBFOX2 FOX2 HRNBP2 RBM9 RTA	Homo sapiens (Human)	390
P57052	RBM11_HUMAN	reviewed	Splicing regulator RBM11 (RNA-binding motif protein 11)	RBM11	Homo sapiens (Human)	281
Q6ZRY4	RBPS2_HUMAN	reviewed	RNA-binding protein with multiple splicing 2	RBPMS2	Homo sapiens (Human)	209
Q8IXT5	RB12B_HUMAN	reviewed	RNA-binding protein 12B (RNA-binding motif protein 12B)	RBM12B	Homo sapiens (Human)	1001
Q9Y4C8	RBM19_HUMAN	reviewed	Probable RNA-binding protein 19 (RNA-binding motif protein 19)	RBM19 KIAA0682	Homo sapiens (Human)	960
Q5T481	RBM20_HUMAN	reviewed	RNA-binding protein 20 (RNA-binding motif protein 20)	RBM20	Homo sapiens (Human)	1227
Q9NW64	RBM22_HUMAN	reviewed	Pre-mRNA-splicing factor RBM22 (RNA-binding motif protein 22) (Zinc finger CCCH domain-containing protein 16)	RBM22 ZC3H16 199G4	Homo sapiens (Human)	420
Q86U06	RBM23_HUMAN	reviewed	Probable RNA-binding protein 23 (RNA-binding motif protein 23) (RNA-binding region-containing protein 4) (Splicing factor SF2)	RBM23 RNPC4 PP239	Homo sapiens (Human)	439
Q96EV2	RBM33_HUMAN	reviewed	RNA-binding protein 33 (Proline-rich protein 8) (RNA-binding motif protein 33)	RBM33 PRR8	Homo sapiens (Human)	1170
P98179	RBM3_HUMAN	reviewed	RNA-binding protein 3 (RNA-binding motif protein 3) (RNPL)	RBM3 RNPL	Homo sapiens (Human)	157
Q9BTD8	RBM42_HUMAN	reviewed	RNA-binding protein 42 (RNA-binding motif protein 42)	RBM42	Homo sapiens (Human)	480
P52756	RBM5_HUMAN	reviewed	RNA-binding protein 5 (Protein G15) (Putative tumor suppressor LUCA15) (RNA-binding motif protein 5) (Renal carcinoma antigen NY-REN-9)	RBM5 H37 LUCA15	Homo sapiens (Human)	815
Q9Y580	RBM7_HUMAN	reviewed	RNA-binding protein 7 (RNA-binding motif protein 7)	RBM7	Homo sapiens (Human)	266
P0DJD3	RBY1A_HUMAN	reviewed	RNA-binding motif protein, Y chromosome, family 1 member A1 (RNA-binding motif protein 1) (RNA-binding motif protein 2) (Y chromosome RNA recognition motif 1) (hRBMY)	RBMY1A1 RBM1 RBM2 YRRM1 YRRM2	Homo sapiens (Human)	496
P0DJD4	RBY1C_HUMAN	reviewed	RNA-binding motif protein, Y chromosome, family 1 member C	RBMY1C	Homo sapiens (Human)	496
Q15415	RBY1F_HUMAN	reviewed	RNA-binding motif protein, Y chromosome, family 1 member F/J (Y chromosome RNA recognition motif 2)	RBMY1F YRRM2; RBMY1J	Homo sapiens (Human)	496
Q15287	RNPS1_HUMAN	reviewed	RNA-binding protein with serine-rich domain 1 (SR-related protein LDC2)	RNPS1 LDC2	Homo sapiens (Human)	305
P10155	RO60_HUMAN	reviewed	60 kDa SS-A/Ro ribonucleoprotein (60 kDa Ro protein) (60 kDa ribonucleoprotein Ro) (RoRNP) (Ro 60 kDa autoantigen) (Sjoegren syndrome antigen A2) (Sjoegren syndrome type A antigen) (SS-A) (TROVE domain family member 2)	TROVE2 RO60 SSA2	Homo sapiens (Human)	538
Q96E39	RMXL1_HUMAN	reviewed	RNA binding motif protein, X-linked-like-1 (Heterogeneous nuclear ribonucleoprotein G-like 1)	RBMXL1	Homo sapiens (Human)	390
P39023	RL3_HUMAN	reviewed	60S ribosomal protein L3 (HIV-1 TAR RNA-binding protein B) (TARBP-B) (Large ribosomal subunit protein uL3)	RPL3 OK/SW-cl.32	Homo sapiens (Human)	403
Q9BUL9	RPP25_HUMAN	reviewed	Ribonuclease P protein subunit p25 (RNase P protein subunit p25) (EC 3.1.26.5)	RPP25	Homo sapiens (Human)	199
Q9Y224	RTRAF_HUMAN	reviewed	RNA transcription, translation and transport factor protein (CLE7 homolog) (CLE) (hCLE)	RTRAF C14orf166 CGI-99	Homo sapiens (Human)	244
Q9UPN6	SCAF8_HUMAN	reviewed	Protein SCAF8 (CDC5L complex-associated protein 7) (RNA-binding motif protein 16) (SR-related and CTD-associated factor 8)	SCAF8 CCAP7 KIAA1116 RBM16	Homo sapiens (Human)	1271
Q15020	SART3_HUMAN	reviewed	Squamous cell carcinoma antigen recognized by T-cells 3 (SART-3) (Tat-interacting protein of 110 kDa) (Tip110) (p110 nuclear RNA-binding protein)	SART3 KIAA0156 TIP110	Homo sapiens (Human)	963
Q9GZT3	SLIRP_HUMAN	reviewed	SRA stem-loop-interacting RNA-binding protein, mitochondrial	SLIRP C14orf156 DC23 DC50 PD04872	Homo sapiens (Human)	109
Q14493	SLBP_HUMAN	reviewed	Histone RNA hairpin-binding protein (Histone stem-loop-binding protein)	SLBP HBP	Homo sapiens (Human)	270
P42285	SK2L2_HUMAN	reviewed	Superkiller viralicidic activity 2-like 2 (EC 3.6.4.13) (ATP-dependent RNA helicase DOB1) (ATP-dependent RNA helicase SKIV2L2) (TRAMP-like complex helicase)	SKIV2L2 DOB1 KIAA0052 Mtr4	Homo sapiens (Human)	1042
P37108	SRP14_HUMAN	reviewed	Signal recognition particle 14 kDa protein (SRP14) (18 kDa Alu RNA-binding protein)	SRP14	Homo sapiens (Human)	136
Q9UQ35	SRRM2_HUMAN	reviewed	Serine/arginine repetitive matrix protein 2 (300 kDa nuclear matrix antigen) (Serine/arginine-rich splicing factor-related nuclear matrix protein of 300 kDa) (SR-related nuclear matrix protein of 300 kDa) (Ser/Arg-related nuclear matrix protein of 300 kDa) (Splicing coactivator subunit SRm300) (Tax-responsive enhancer element-binding protein 803) (TaxREB803)	SRRM2 KIAA0324 SRL300 SRM300 HSPC075	Homo sapiens (Human)	2752
Q9Y3F4	STRAP_HUMAN	reviewed	Serine-threonine kinase receptor-associated protein (MAP activator with WD repeats) (UNR-interacting protein) (WD-40 repeat protein PT-WD)	STRAP MAWD UNRIP	Homo sapiens (Human)	350
O75494	SRS10_HUMAN	reviewed	Serine/arginine-rich splicing factor 10 (40 kDa SR-repressor protein) (SRrp40) (FUS-interacting serine-arginine-rich protein 1) (Splicing factor SRp38) (Splicing factor, arginine/serine-rich 13A) (TLS-associated protein with Ser-Arg repeats) (TASR) (TLS-associated protein with SR repeats) (TLS-associated serine-arginine protein) (TLS-associated SR protein)	SRSF10 FUSIP1 FUSIP2 SFRS13A TASR	Homo sapiens (Human)	262
Q14141	SEPT6_HUMAN	reviewed	Septin-6	SEPT6 KIAA0128 SEP2	Homo sapiens (Human)	434
P18583	SON_HUMAN	reviewed	Protein SON (Bax antagonist selected in saccharomyces 1) (BASS1) (Negative regulatory element-binding protein) (NRE-binding protein) (Protein DBP-5) (SON3)	SON C21orf50 DBP5 KIAA1019 NREBP HSPC310 HSPC312	Homo sapiens (Human)	2426
Q8IWZ8	SUGP1_HUMAN	reviewed	SURP and G-patch domain-containing protein 1 (RNA-binding protein RBP) (Splicing factor 4)	SUGP1 SF4	Homo sapiens (Human)	645
Q13395	TARB1_HUMAN	reviewed	Probable methyltransferase TARBP1 (EC 2.1.1.-) (TAR RNA-binding protein 1) (TAR RNA-binding protein of 185 kDa) (TRP-185)	TARBP1 TRM3 TRP185	Homo sapiens (Human)	1621
P84103	SRSF3_HUMAN	reviewed	Serine/arginine-rich splicing factor 3 (Pre-mRNA-splicing factor SRP20) (Splicing factor, arginine/serine-rich 3)	SRSF3 SFRS3 SRP20	Homo sapiens (Human)	164
Q16629	SRSF7_HUMAN	reviewed	Serine/arginine-rich splicing factor 7 (Splicing factor 9G8) (Splicing factor, arginine/serine-rich 7)	SRSF7 SFRS7	Homo sapiens (Human)	238
O95793	STAU1_HUMAN	reviewed	Double-stranded RNA-binding protein Staufen homolog 1	STAU1 STAU	Homo sapiens (Human)	577
Q9NUL3	STAU2_HUMAN	reviewed	Double-stranded RNA-binding protein Staufen homolog 2	STAU2	Homo sapiens (Human)	570
Q9H6E5	STPAP_HUMAN	reviewed	Speckle targeted PIP5K1A-regulated poly(A) polymerase (Star-PAP) (EC 2.7.7.19) (RNA-binding motif protein 21) (RNA-binding protein 21) (U6 snRNA-specific terminal uridylyltransferase 1) (U6-TUTase) (EC 2.7.7.52)	TUT1 RBM21	Homo sapiens (Human)	874
Q96SI9	STRBP_HUMAN	reviewed	Spermatid perinuclear RNA-binding protein	STRBP SPNR	Homo sapiens (Human)	672
Q13148	TADBP_HUMAN	reviewed	TAR DNA-binding protein 43 (TDP-43)	TARDBP TDP43	Homo sapiens (Human)	414
Q5TAX3	TUT4_HUMAN	reviewed	Terminal uridylyltransferase 4 (TUTase 4) (EC 2.7.7.52) (Zinc finger CCHC domain-containing protein 11)	ZCCHC11 KIAA0191 TUT4	Homo sapiens (Human)	1644
Q01085	TIAR_HUMAN	reviewed	Nucleolysin TIAR (TIA-1-related protein)	TIAL1	Homo sapiens (Human)	375
P47974	TISD_HUMAN	reviewed	mRNA decay activator protein ZFP36L2 (Butyrate response factor 2) (EGF-response factor 2) (ERF-2) (TPA-induced sequence 11d) (Zinc finger protein 36, C3H1 type-like 2) (ZFP36-like 2)	ZFP36L2 BRF2 ERF2 RNF162C TIS11D	Homo sapiens (Human)	494
Q13595	TRA2A_HUMAN	reviewed	Transformer-2 protein homolog alpha (TRA-2 alpha) (TRA2-alpha) (Transformer-2 protein homolog A)	TRA2A	Homo sapiens (Human)	282
P62995	TRA2B_HUMAN	reviewed	Transformer-2 protein homolog beta (TRA-2 beta) (TRA2-beta) (hTRA2-beta) (Splicing factor, arginine/serine-rich 10) (Transformer-2 protein homolog B)	TRA2B SFRS10	Homo sapiens (Human)	288
P31483	TIA1_HUMAN	reviewed	Nucleolysin TIA-1 isoform p40 (RNA-binding protein TIA-1) (T-cell-restricted intracellular antigen-1) (TIA-1) (p40-TIA-1)	TIA1	Homo sapiens (Human)	386
Q9C0B0	UNK_HUMAN	reviewed	RING finger protein unkempt homolog (Zinc finger CCCH domain-containing protein 5)	UNK KIAA1753 ZC3H5 ZC3HDC5	Homo sapiens (Human)	810
Q53HI1	UNC50_HUMAN	reviewed	Protein unc-50 homolog (Periodontal ligament-specific protein 22) (PDLs22) (Protein GMH1 homolog) (hGMH1) (Uncoordinated-like protein)	UNC50 UNCL HSD-23 HSD23	Homo sapiens (Human)	259
Q9HAV4	XPO5_HUMAN	reviewed	Exportin-5 (Exp5) (Ran-binding protein 21)	XPO5 KIAA1291 RANBP21	Homo sapiens (Human)	1204
O60293	ZC3H1_HUMAN	reviewed	Zinc finger C3H1 domain-containing protein (Coiled-coil domain-containing protein 131) (Proline/serine-rich coiled-coil protein 2)	ZFC3H1 CCDC131 KIAA0546 PSRC2	Homo sapiens (Human)	1989
Q6PJT7	ZC3HE_HUMAN	reviewed	Zinc finger CCCH domain-containing protein 14 (Mammalian suppressor of tau pathology-2) (MSUT-2) (Renal carcinoma antigen NY-REN-37)	ZC3H14	Homo sapiens (Human)	736
Q96PM9	Z385A_HUMAN	reviewed	Zinc finger protein 385A (Hematopoietic zinc finger protein) (Retinal zinc finger protein)	ZNF385A HZF RZF ZNF385	Homo sapiens (Human)	386
Q16587	ZNF74_HUMAN	reviewed	Zinc finger protein 74 (Zinc finger protein 520) (hZNF7)	ZNF74 ZNF520	Homo sapiens (Human)	644
Q96KR1	ZFR_HUMAN	reviewed	Zinc finger RNA-binding protein (hZFR) (M-phase phosphoprotein homolog)	ZFR	Homo sapiens (Human)	1074
